# Supplementary material for: Rapid evolution of a large structural polymorphism during a bacterial epidemic
Source: Heredity (Edinb). 2025 Nov 24;135(1):1–12. doi: 10.1038/s41437-025-00812-7 (PMC12811391; doi:10.1038/s41437-025-00812-7)
Supplement: Supplementary file 2 — HDY-25-A0078-s02 [file 41437_2025_812_MOESM2_ESM.csv]

	geneID	contig	startPos	stopPos	model	hitName
1	g1212	31	1621606	1630121	PANTHER	RETROTRANSPOSON
2	g1212	31	1621606	1630121	Coils	Coil
3	g1212	31	1621606	1630121	MobiDBLite	consensus disorder prediction
4	g1212	31	1621606	1630121	MobiDBLite	consensus disorder prediction
5	g1212	31	1621606	1630121	MobiDBLite	consensus disorder prediction
6	g1212	31	1621606	1630121	PANTHER	PROTEIN CBG02243
7	g1212	31	1621606	1630121	MobiDBLite	consensus disorder prediction
8	g1212	31	1621606	1630121	Gene3D	-
9	g1212	31	1621606	1630121	MobiDBLite	consensus disorder prediction
10	g1217	31	1722388	1727184	Coils	Coil
11	g1217	31	1722388	1727184	PANTHER	RETROTRANSPOSON
12	g1217	31	1722388	1727184	Coils	Coil
13	g1217	31	1722388	1727184	PANTHER	RETROTRANSPOSON
14	g1217	31	1722388	1727184	PANTHER	PROTEIN CBG26950
15	g1217	31	1722388	1727184	PANTHER	PROTEIN CBG26950
16	g1220	31	1829617	1832730	MobiDBLite	consensus disorder prediction
17	g1220	31	1829617	1832730	MobiDBLite	consensus disorder prediction
18	g1220	31	1829617	1832730	ProSiteProfiles	Integrase catalytic domain profile.
19	g1220	31	1829617	1832730	PANTHER	-
20	g1220	31	1829617	1832730	MobiDBLite	consensus disorder prediction
21	g1220	31	1829617	1832730	Gene3D	-
22	g1220	31	1829617	1832730	SUPERFAMILY	Ribonuclease H-like
23	g1221	31	1843992	1844478	Coils	Coil
24	g1221	31	1843992	1844478	MobiDBLite	consensus disorder prediction
25	g1221	31	1843992	1844478	MobiDBLite	consensus disorder prediction
26	g1222	31	1878435	1879018	SUPERFAMILY	Ribonuclease H-like
27	g1222	31	1878435	1879018	PANTHER	TRANSPOSASE-RELATED
28	g1223	31	1907897	1910676	MobiDBLite	consensus disorder prediction
29	g1223	31	1907897	1910676	MobiDBLite	consensus disorder prediction
30	g1223	31	1907897	1910676	Coils	Coil
31	g1223	31	1907897	1910676	Coils	Coil
32	g1223	31	1907897	1910676	MobiDBLite	consensus disorder prediction
33	g1223	31	1907897	1910676	MobiDBLite	consensus disorder prediction
34	g1223	31	1907897	1910676	MobiDBLite	consensus disorder prediction
35	g1228	31	1953399	1954185	SUPERFAMILY	S-adenosyl-L-methionine-dependent methyltransferases
36	g1228	31	1953399	1954185	Pfam	Methyltransferase domain
37	g1228	31	1953399	1954185	PANTHER	-
38	g1228	31	1953399	1954185	PANTHER	METHYLTRANSFERASE-LIKE PROTEIN 24
39	g1229	31	1960002	1960788	Pfam	Methyltransferase domain
40	g1229	31	1960002	1960788	SUPERFAMILY	S-adenosyl-L-methionine-dependent methyltransferases
41	g1229	31	1960002	1960788	PANTHER	-
42	g1229	31	1960002	1960788	PANTHER	METHYLTRANSFERASE-LIKE PROTEIN 24
43	g1231	31	2013390	2013771	Coils	Coil
44	g1231	31	2013390	2013771	MobiDBLite	consensus disorder prediction
45	g1231	31	2013390	2013771	Coils	Coil
46	g1232	31	2019001	2019769	Pfam	PIF1-like helicase
47	g1232	31	2019001	2019769	SUPERFAMILY	P-loop containing nucleoside triphosphate hydrolases
48	g1232	31	2019001	2019769	Gene3D	-
49	g1232	31	2019001	2019769	PANTHER	ATP-DEPENDENT DNA HELICASE
50	g1233	31	2030249	2030867	MobiDBLite	consensus disorder prediction
51	g1233	31	2030249	2030867	MobiDBLite	consensus disorder prediction
52	g1233	31	2030249	2030867	MobiDBLite	consensus disorder prediction
53	g1233	31	2030249	2030867	MobiDBLite	consensus disorder prediction
54	g1234	31	2039352	2040208	MobiDBLite	consensus disorder prediction
55	g1235	31	2040843	2041239	MobiDBLite	consensus disorder prediction
56	g1235	31	2040843	2041239	MobiDBLite	consensus disorder prediction
57	g1236	31	2041600	2042245	MobiDBLite	consensus disorder prediction
58	g1236	31	2041600	2042245	Coils	Coil
59	g1236	31	2041600	2042245	PANTHER	BEN DOMAIN-CONTAINING PROTEIN 6
60	g1236	31	2041600	2042245	Gene3D	BEN domain
61	g1237	31	2059172	2059499	MobiDBLite	consensus disorder prediction
62	g1237	31	2059172	2059499	MobiDBLite	consensus disorder prediction
63	g1239	31	2087653	2088616	Coils	Coil
64	g1239	31	2087653	2088616	MobiDBLite	consensus disorder prediction
65	g1239	31	2087653	2088616	MobiDBLite	consensus disorder prediction
66	g1239	31	2087653	2088616	MobiDBLite	consensus disorder prediction
67	g1239	31	2087653	2088616	MobiDBLite	consensus disorder prediction
68	g1239	31	2087653	2088616	Coils	Coil
69	g1240	31	2181434	2182498	MobiDBLite	consensus disorder prediction
70	g1240	31	2181434	2182498	Pfam	Myb/SANT-like DNA-binding domain
71	g1240	31	2181434	2182498	MobiDBLite	consensus disorder prediction
72	g1241	31	2244188	2244971	Pfam	Methyltransferase domain
73	g1241	31	2244188	2244971	PANTHER	-
74	g1241	31	2244188	2244971	PANTHER	METHYLTRANSFERASE-LIKE PROTEIN 24
75	g1242	31	2262864	2268022	SUPERFAMILY	Ribonuclease H-like
76	g1242	31	2262864	2268022	Pfam	Integrase core domain
77	g1242	31	2262864	2268022	Gene3D	-
78	g1242	31	2262864	2268022	Gene3D	-
79	g1242	31	2262864	2268022	Pfam	Integrase zinc binding domain
80	g1242	31	2262864	2268022	PANTHER	ENZYMATIC POLYPROTEIN-RELATED
81	g1242	31	2262864	2268022	ProSiteProfiles	Integrase catalytic domain profile.
82	g1243	31	2268313	2269465	MobiDBLite	consensus disorder prediction
83	g1243	31	2268313	2269465	Coils	Coil
84	g1245	31	2316269	2317868	Coils	Coil
85	g1245	31	2316269	2317868	MobiDBLite	consensus disorder prediction
86	g1245	31	2316269	2317868	MobiDBLite	consensus disorder prediction
87	g1245	31	2316269	2317868	MobiDBLite	consensus disorder prediction
88	g1246	31	2320108	2322276	MobiDBLite	consensus disorder prediction
89	g1246	31	2320108	2322276	PANTHER	-
90	g1246	31	2320108	2322276	SUPERFAMILY	Retrovirus zinc finger-like domains
91	g1246	31	2320108	2322276	MobiDBLite	consensus disorder prediction
92	g1246	31	2320108	2322276	MobiDBLite	consensus disorder prediction
93	g1249	31	2388171	2388618	Pfam	Protein of unknown function (DUF1262)
94	g1249	31	2388171	2388618	Pfam	GAG-pre-integrase domain
95	g1250	31	2407764	2408088	MobiDBLite	consensus disorder prediction
96	g1251	31	2424125	2426085	Gene3D	BEN domain
97	g1251	31	2424125	2426085	MobiDBLite	consensus disorder prediction
98	g1251	31	2424125	2426085	MobiDBLite	consensus disorder prediction
99	g1251	31	2424125	2426085	MobiDBLite	consensus disorder prediction
100	g1251	31	2424125	2426085	MobiDBLite	consensus disorder prediction
101	g1251	31	2424125	2426085	Coils	Coil
102	g1251	31	2424125	2426085	MobiDBLite	consensus disorder prediction
103	g1251	31	2424125	2426085	MobiDBLite	consensus disorder prediction
104	g1251	31	2424125	2426085	MobiDBLite	consensus disorder prediction
105	g1251	31	2424125	2426085	Pfam	BEN domain
106	g1257	31	2556970	2558089	Gene3D	-
107	g1257	31	2556970	2558089	PANTHER	LACTOSYLCERAMIDE 4-ALPHA-GALACTOSYLTRANSFERASE ALPHA- 1,4-GALACTOSYLTRANSFERASE
108	g1257	31	2556970	2558089	PANTHER	ALPHA4GT1-RELATED
109	g1257	31	2556970	2558089	SUPERFAMILY	Nucleotide-diphospho-sugar transferases
110	g1259	31	2574555	2575905	PANTHER	UNCHARACTERIZED
111	g1259	31	2574555	2575905	Pfam	DDE superfamily endonuclease
112	g1259	31	2574555	2575905	PANTHER	NUCLEASE HARBI1-RELATED
113	g1260	31	2642020	2643573	MobiDBLite	consensus disorder prediction
114	g1260	31	2642020	2643573	MobiDBLite	consensus disorder prediction
115	g1265	31	2736190	2736725	PANTHER	TRANSPOSASE-RELATED
116	g1265	31	2736190	2736725	SUPERFAMILY	Hermes dimerisation domain
117	g1268	31	2762309	2763000	MobiDBLite	consensus disorder prediction
118	g1268	31	2762309	2763000	PANTHER	F-BOX-LIKE/WD REPEAT-CONTAINING PROTEIN TBL1Y
119	g1268	31	2762309	2763000	PANTHER	F-BOX-LIKE/WD REPEAT-CONTAINING PROTEIN TBL1Y
120	g1268	31	2762309	2763000	MobiDBLite	consensus disorder prediction
121	g1268	31	2762309	2763000	PANTHER	WD40 REPEAT PROTEIN
122	g1268	31	2762309	2763000	PANTHER	WD40 REPEAT PROTEIN
123	g1269	31	2763830	2764871	MobiDBLite	consensus disorder prediction
124	g1269	31	2763830	2764871	MobiDBLite	consensus disorder prediction
125	g1269	31	2763830	2764871	MobiDBLite	consensus disorder prediction
126	g1269	31	2763830	2764871	MobiDBLite	consensus disorder prediction
127	g1270	31	2767639	2768330	MobiDBLite	consensus disorder prediction
128	g1270	31	2767639	2768330	PANTHER	F-BOX-LIKE/WD REPEAT-CONTAINING PROTEIN TBL1Y
129	g1270	31	2767639	2768330	PANTHER	F-BOX-LIKE/WD REPEAT-CONTAINING PROTEIN TBL1Y
130	g1270	31	2767639	2768330	MobiDBLite	consensus disorder prediction
131	g1270	31	2767639	2768330	PANTHER	WD40 REPEAT PROTEIN
132	g1270	31	2767639	2768330	PANTHER	WD40 REPEAT PROTEIN
133	g1272	31	2810350	2810885	PANTHER	TRANSPOSASE-RELATED
134	g1272	31	2810350	2810885	SUPERFAMILY	Hermes dimerisation domain
135	g1273	31	2815448	2818574	MobiDBLite	consensus disorder prediction
136	g1273	31	2815448	2818574	Pfam	Transposase protein
137	g1273	31	2815448	2818574	SMART	THAP_2
138	g1273	31	2815448	2818574	PANTHER	THAP DOMAIN-CONTAINING PROTEIN 9
139	g1273	31	2815448	2818574	PANTHER	-
140	g1273	31	2815448	2818574	Pfam	THAP domain
141	g1273	31	2815448	2818574	Coils	Coil
142	g1273	31	2815448	2818574	MobiDBLite	consensus disorder prediction
143	g1273	31	2815448	2818574	ProSiteProfiles	Zinc finger THAP-type profile
144	g1273	31	2815448	2818574	SUPERFAMILY	Glucocorticoid receptor-like (DNA-binding domain)
145	g1273	31	2815448	2818574	Coils	Coil
146	g1274	31	2824250	2825300	MobiDBLite	consensus disorder prediction
147	g1274	31	2824250	2825300	MobiDBLite	consensus disorder prediction
148	g1275	31	2836857	2838153	Gene3D	-
149	g1275	31	2836857	2838153	MobiDBLite	consensus disorder prediction
150	g1275	31	2836857	2838153	ProSiteProfiles	Zinc finger CCHC-type profile.
151	g1275	31	2836857	2838153	SUPERFAMILY	Retrovirus zinc finger-like domains
152	g1275	31	2836857	2838153	SMART	c2hcfinal6
153	g1275	31	2836857	2838153	MobiDBLite	consensus disorder prediction
154	g1275	31	2836857	2838153	MobiDBLite	consensus disorder prediction
155	g1275	31	2836857	2838153	MobiDBLite	consensus disorder prediction
156	g1275	31	2836857	2838153	Pfam	Zinc knuckle
157	g1275	31	2836857	2838153	MobiDBLite	consensus disorder prediction
158	g1276	31	2841383	2842205	MobiDBLite	consensus disorder prediction
159	g1276	31	2841383	2842205	PANTHER	-
160	g1276	31	2841383	2842205	MobiDBLite	consensus disorder prediction
161	g1276	31	2841383	2842205	Coils	Coil
162	g1276	31	2841383	2842205	Coils	Coil
163	g1277	31	2976017	2977378	PANTHER	-
164	g1277	31	2976017	2977378	PANTHER	-
165	g1277	31	2976017	2977378	PANTHER	AGAP000105-PA
166	g1277	31	2976017	2977378	PANTHER	AGAP000105-PA
167	g1279	31	3025524	3029592	Pfam	B-block binding subunit of TFIIIC
168	g1279	31	3025524	3029592	MobiDBLite	consensus disorder prediction
169	g1279	31	3025524	3029592	MobiDBLite	consensus disorder prediction
170	g1279	31	3025524	3029592	MobiDBLite	consensus disorder prediction
171	g1279	31	3025524	3029592	MobiDBLite	consensus disorder prediction
172	g1279	31	3025524	3029592	PANTHER	GENERAL TRANSCRIPTION FACTOR 3C POLYPEPTIDE 1
173	g1279	31	3025524	3029592	PANTHER	GENERAL TRANSCRIPTION FACTOR 3C POLYPEPTIDE 1
174	g1280	31	3033081	3038377	ProSiteProfiles	JmjC domain profile.
175	g1280	31	3033081	3038377	Gene3D	Cupin
176	g1280	31	3033081	3038377	Gene3D	-
177	g1280	31	3033081	3038377	Pfam	Zinc knuckle
178	g1280	31	3033081	3038377	Pfam	JmjC domain, hydroxylase
179	g1280	31	3033081	3038377	SUPERFAMILY	Retrovirus zinc finger-like domains
180	g1280	31	3033081	3038377	ProSiteProfiles	Zinc finger CCHC-type profile.
181	g1280	31	3033081	3038377	ProSiteProfiles	Zinc finger CCHC-type profile.
182	g1280	31	3033081	3038377	PANTHER	LYSINE-SPECIFIC DEMETHYLASE
183	g1280	31	3033081	3038377	SUPERFAMILY	Clavaminate synthase-like
184	g1280	31	3033081	3038377	SMART	c2hcfinal6
185	g1280	31	3033081	3038377	SMART	c2hcfinal6
186	g1284	31	3119919	3121215	MobiDBLite	consensus disorder prediction
187	g1284	31	3119919	3121215	SMART	c2hcfinal6
188	g1284	31	3119919	3121215	MobiDBLite	consensus disorder prediction
189	g1284	31	3119919	3121215	Pfam	Zinc knuckle
190	g1284	31	3119919	3121215	MobiDBLite	consensus disorder prediction
191	g1284	31	3119919	3121215	MobiDBLite	consensus disorder prediction
192	g1284	31	3119919	3121215	MobiDBLite	consensus disorder prediction
193	g1284	31	3119919	3121215	Gene3D	-
194	g1284	31	3119919	3121215	ProSiteProfiles	Zinc finger CCHC-type profile.
195	g1284	31	3119919	3121215	SUPERFAMILY	Retrovirus zinc finger-like domains
196	g1290	31	3225135	3227335	PANTHER	REVERSE TRANSCRIPTASES
197	g1290	31	3225135	3227335	SUPERFAMILY	DNA/RNA polymerases
198	g1290	31	3225135	3227335	Gene3D	Endonuclease/exonuclease/phosphatase
199	g1290	31	3225135	3227335	PANTHER	RNA-DIRECTED DNA POLYMERASE FROM TRANSPOSON BS-LIKE PROTEIN-RELATED
200	g1290	31	3225135	3227335	Pfam	Reverse transcriptase (RNA-dependent DNA polymerase)
201	g1290	31	3225135	3227335	CDD	RT_nLTR_like
202	g1290	31	3225135	3227335	SUPERFAMILY	DNase I-like
203	g1290	31	3225135	3227335	ProSiteProfiles	Reverse transcriptase (RT) catalytic domain profile.
204	g1293	31	3237931	3239050	Pfam	Fucosyltransferase, N-terminal
205	g1293	31	3237931	3239050	SUPERFAMILY	UDP-Glycosyltransferase/glycogen phosphorylase
206	g1293	31	3237931	3239050	PANTHER	ALPHA 1,3 FUCOSYLTRANSFERASE-RELATED
207	g1293	31	3237931	3239050	Pfam	Glycosyltransferase family 10 (fucosyltransferase) C-term
208	g1293	31	3237931	3239050	Gene3D	-
209	g1293	31	3237931	3239050	PANTHER	ALPHA- 1,3 -FUCOSYLTRANSFERASE
210	g1294	31	3241619	3243935	MobiDBLite	consensus disorder prediction
211	g1294	31	3241619	3243935	SUPERFAMILY	DNA/RNA polymerases
212	g1294	31	3241619	3243935	Gene3D	HIV Type 1 Reverse Transcriptase, subunit A, domain 1
213	g1294	31	3241619	3243935	PANTHER	PROTEIN CBG26950
214	g1294	31	3241619	3243935	PANTHER	PROTEIN CBG26950
215	g1294	31	3241619	3243935	Gene3D	-
216	g1294	31	3241619	3243935	PANTHER	RETROTRANSPOSON
217	g1294	31	3241619	3243935	PANTHER	RETROTRANSPOSON
218	g1297	31	3286077	3288198	MobiDBLite	consensus disorder prediction
219	g1297	31	3286077	3288198	MobiDBLite	consensus disorder prediction
220	g1297	31	3286077	3288198	PANTHER	SI:CH211-262H13.3-RELATED-RELATED
221	g1298	31	3293541	3299703	Pfam	gag-polypeptide of LTR copia-type
222	g1298	31	3293541	3299703	Coils	Coil
223	g1298	31	3293541	3299703	MobiDBLite	consensus disorder prediction
224	g1298	31	3293541	3299703	PANTHER	-
225	g1298	31	3293541	3299703	MobiDBLite	consensus disorder prediction
226	g1300	31	3301052	3301716	MobiDBLite	consensus disorder prediction
227	g1300	31	3301052	3301716	PANTHER	DNA HELICASE RECQ FAMILY MEMBER
228	g1300	31	3301052	3301716	Gene3D	-
229	g1300	31	3301052	3301716	PANTHER	ATP-DEPENDENT DNA HELICASE Q1
230	g1300	31	3301052	3301716	Pfam	DEAD/DEAH box helicase
231	g1300	31	3301052	3301716	SUPERFAMILY	P-loop containing nucleoside triphosphate hydrolases
232	g1301	31	3309337	3310236	Coils	Coil
233	g1302	31	3360533	3361355	Pfam	Methyltransferase domain
234	g1302	31	3360533	3361355	PANTHER	METHYLTRANSFERASE-LIKE PROTEIN 24
235	g1302	31	3360533	3361355	PANTHER	-
236	g1304	31	3383444	3386499	MobiDBLite	consensus disorder prediction
237	g1304	31	3383444	3386499	MobiDBLite	consensus disorder prediction
238	g1304	31	3383444	3386499	MobiDBLite	consensus disorder prediction
239	g1304	31	3383444	3386499	SUPERFAMILY	Ribonuclease H-like
240	g1304	31	3383444	3386499	PANTHER	TRANSPOSASE-RELATED
241	g1304	31	3383444	3386499	PANTHER	TRANSPOSASE-RELATED
242	g1304	31	3383444	3386499	MobiDBLite	consensus disorder prediction
243	g1305	31	3397753	3398272	Coils	Coil
244	g1306	31	3412478	3413063	MobiDBLite	consensus disorder prediction
245	g1306	31	3412478	3413063	MobiDBLite	consensus disorder prediction
246	g1307	31	3413128	3422256	Pfam	DEAD/DEAH box helicase
247	g1307	31	3413128	3422256	Pfam	Helicase conserved C-terminal domain
248	g1307	31	3413128	3422256	SUPERFAMILY	P-loop containing nucleoside triphosphate hydrolases
249	g1307	31	3413128	3422256	Gene3D	-
250	g1307	31	3413128	3422256	SMART	helicmild6
251	g1307	31	3413128	3422256	PANTHER	DNA HELICASE RECQ FAMILY MEMBER
252	g1307	31	3413128	3422256	PANTHER	DNA HELICASE RECQ FAMILY MEMBER
253	g1307	31	3413128	3422256	Gene3D	-
254	g1307	31	3413128	3422256	ProSiteProfiles	Superfamilies 1 and 2 helicase ATP-binding type-1 domain profile.
255	g1307	31	3413128	3422256	ProSiteProfiles	Superfamilies 1 and 2 helicase C-terminal domain profile.
256	g1307	31	3413128	3422256	SMART	ultradead3
257	g1309	31	3433249	3435647	Gene3D	-
258	g1309	31	3433249	3435647	PANTHER	-
259	g1309	31	3433249	3435647	Coils	Coil
260	g1309	31	3433249	3435647	Coils	Coil
261	g1309	31	3433249	3435647	Pfam	RNase H-like domain found in reverse transcriptase
262	g1309	31	3433249	3435647	Gene3D	-
263	g1309	31	3433249	3435647	Gene3D	HIV Type 1 Reverse Transcriptase, subunit A, domain 1
264	g1309	31	3433249	3435647	SUPERFAMILY	DNA/RNA polymerases
265	g1309	31	3433249	3435647	CDD	RNase_HI_RT_Ty3
266	g1309	31	3433249	3435647	PANTHER	-
267	g1311	31	3462023	3464028	MobiDBLite	consensus disorder prediction
268	g1311	31	3462023	3464028	MobiDBLite	consensus disorder prediction
269	g1311	31	3462023	3464028	MobiDBLite	consensus disorder prediction
270	g1312	31	3495819	3497181	PANTHER	TIGGER TRANSPOSABLE ELEMENT-DERIVED PROTEIN 7
271	g1312	31	3495819	3497181	Pfam	DDE superfamily endonuclease
272	g1312	31	3495819	3497181	PANTHER	TRANSPOSON
273	g1313	31	3526993	3528234	MobiDBLite	consensus disorder prediction
274	g1313	31	3526993	3528234	MobiDBLite	consensus disorder prediction
275	g1313	31	3526993	3528234	MobiDBLite	consensus disorder prediction
276	g1314	31	3528974	3530969	MobiDBLite	consensus disorder prediction
277	g1314	31	3528974	3530969	PANTHER	AGAP000105-PA
278	g1314	31	3528974	3530969	PANTHER	-
279	g1315	31	3600341	3602838	SUPERFAMILY	DNA/RNA polymerases
280	g1315	31	3600341	3602838	Gene3D	-
281	g1315	31	3600341	3602838	Coils	Coil
282	g1315	31	3600341	3602838	Pfam	RNase H-like domain found in reverse transcriptase
283	g1315	31	3600341	3602838	PANTHER	-
284	g1315	31	3600341	3602838	PANTHER	-
285	g1315	31	3600341	3602838	Coils	Coil
286	g1315	31	3600341	3602838	CDD	RNase_HI_RT_Ty3
287	g1316	31	3602955	3604274	Gene3D	-
288	g1316	31	3602955	3604274	SUPERFAMILY	Ribonuclease H-like
289	g1316	31	3602955	3604274	MobiDBLite	consensus disorder prediction
290	g1316	31	3602955	3604274	ProSiteProfiles	Integrase catalytic domain profile.
291	g1318	31	3677337	3681419	MobiDBLite	consensus disorder prediction
292	g1318	31	3677337	3681419	MobiDBLite	consensus disorder prediction
293	g1318	31	3677337	3681419	Gene3D	-
294	g1318	31	3677337	3681419	CDD	RNase_HI_RT_Ty3
295	g1318	31	3677337	3681419	Gene3D	-
296	g1318	31	3677337	3681419	MobiDBLite	consensus disorder prediction
297	g1318	31	3677337	3681419	PANTHER	ENZYMATIC POLYPROTEIN-RELATED
298	g1318	31	3677337	3681419	PANTHER	ENZYMATIC POLYPROTEIN-RELATED
299	g1318	31	3677337	3681419	ProSiteProfiles	Reverse transcriptase (RT) catalytic domain profile.
300	g1318	31	3677337	3681419	SUPERFAMILY	Ribonuclease H-like
301	g1318	31	3677337	3681419	Gene3D	-
302	g1318	31	3677337	3681419	Gene3D	-
303	g1318	31	3677337	3681419	ProSiteProfiles	Integrase catalytic domain profile.
304	g1318	31	3677337	3681419	MobiDBLite	consensus disorder prediction
305	g1318	31	3677337	3681419	MobiDBLite	consensus disorder prediction
306	g1318	31	3677337	3681419	MobiDBLite	consensus disorder prediction
307	g1318	31	3677337	3681419	Pfam	Integrase zinc binding domain
308	g1318	31	3677337	3681419	SUPERFAMILY	DNA/RNA polymerases
309	g1318	31	3677337	3681419	Pfam	RNase H-like domain found in reverse transcriptase
310	g1321	31	3732995	3741335	MobiDBLite	consensus disorder prediction
311	g1321	31	3732995	3741335	PANTHER	-
312	g1321	31	3732995	3741335	MobiDBLite	consensus disorder prediction
313	g1321	31	3732995	3741335	Pfam	GAG-pre-integrase domain
314	g1321	31	3732995	3741335	MobiDBLite	consensus disorder prediction
315	g1321	31	3732995	3741335	MobiDBLite	consensus disorder prediction
316	g1321	31	3732995	3741335	Pfam	gag-polypeptide of LTR copia-type
317	g1322	31	3746630	3747499	MobiDBLite	consensus disorder prediction
318	g1322	31	3746630	3747499	MobiDBLite	consensus disorder prediction
319	g1323	31	3843913	3850896	PANTHER	RETROTRANSPOSON
320	g1323	31	3843913	3850896	PANTHER	PROTEIN CBG26950
321	g1323	31	3843913	3850896	MobiDBLite	consensus disorder prediction
322	g1323	31	3843913	3850896	MobiDBLite	consensus disorder prediction
323	g1323	31	3843913	3850896	Gene3D	Acid Proteases
324	g1323	31	3843913	3850896	MobiDBLite	consensus disorder prediction
325	g1323	31	3843913	3850896	MobiDBLite	consensus disorder prediction
326	g1323	31	3843913	3850896	MobiDBLite	consensus disorder prediction
327	g1323	31	3843913	3850896	MobiDBLite	consensus disorder prediction
328	g1323	31	3843913	3850896	Coils	Coil
329	g1323	31	3843913	3850896	MobiDBLite	consensus disorder prediction
330	g1323	31	3843913	3850896	MobiDBLite	consensus disorder prediction
331	g1323	31	3843913	3850896	MobiDBLite	consensus disorder prediction
332	g1324	31	3862000	3862276	MobiDBLite	consensus disorder prediction
333	g1324	31	3862000	3862276	Coils	Coil
334	g1324	31	3862000	3862276	MobiDBLite	consensus disorder prediction
335	g1325	31	3863884	3866640	MobiDBLite	consensus disorder prediction
336	g1325	31	3863884	3866640	Coils	Coil
337	g1325	31	3863884	3866640	PANTHER	PROTEIN CBG02243
338	g1325	31	3863884	3866640	MobiDBLite	consensus disorder prediction
339	g1325	31	3863884	3866640	MobiDBLite	consensus disorder prediction
340	g1325	31	3863884	3866640	PANTHER	RETROTRANSPOSON
341	g1326	31	3904619	3905639	Pfam	Glycosyltransferase family 10 (fucosyltransferase) C-term
342	g1326	31	3904619	3905639	PANTHER	ALPHA 1,3 FUCOSYLTRANSFERASE-RELATED
343	g1326	31	3904619	3905639	PANTHER	ALPHA- 1,3 -FUCOSYLTRANSFERASE
344	g1326	31	3904619	3905639	Pfam	Fucosyltransferase, N-terminal
345	g1326	31	3904619	3905639	Gene3D	-
346	g1326	31	3904619	3905639	SUPERFAMILY	UDP-Glycosyltransferase/glycogen phosphorylase
347	g1328	31	3944452	3944792	MobiDBLite	consensus disorder prediction
348	g1329	31	3974770	3977195	MobiDBLite	consensus disorder prediction
349	g1329	31	3974770	3977195	MobiDBLite	consensus disorder prediction
350	g1329	31	3974770	3977195	SUPERFAMILY	DNA/RNA polymerases
351	g1329	31	3974770	3977195	PANTHER	RETROTRANSPOSON
352	g1329	31	3974770	3977195	PANTHER	PROTEIN CBG26950
353	g1331	31	4010732	4011582	CDD	RNase_HI_RT_Ty3
354	g1331	31	4010732	4011582	Pfam	RNase H-like domain found in reverse transcriptase
355	g1331	31	4010732	4011582	SUPERFAMILY	DNA/RNA polymerases
356	g1331	31	4010732	4011582	Coils	Coil
357	g1331	31	4010732	4011582	PANTHER	ENZYMATIC POLYPROTEIN-RELATED
358	g1331	31	4010732	4011582	Gene3D	-
359	g1335	31	4093865	4095488	MobiDBLite	consensus disorder prediction
360	g1335	31	4093865	4095488	MobiDBLite	consensus disorder prediction
361	g1335	31	4093865	4095488	Coils	Coil
362	g1335	31	4093865	4095488	MobiDBLite	consensus disorder prediction
363	g1336	31	4096074	4096984	PANTHER	MITOCHONDRIAL 28S RIBOSOMAL PROTEIN S22
364	g1336	31	4096074	4096984	PANTHER	MITOCHONDRIAL 28S RIBOSOMAL PROTEIN S22
365	g1336	31	4096074	4096984	Pfam	Mitochondrial 28S ribosomal protein S22
366	g1336	31	4096074	4096984	Pfam	Mitochondrial 28S ribosomal protein S22
367	g1338	31	4136118	4136630	Pfam	DDE superfamily endonuclease
368	g1338	31	4136118	4136630	Gene3D	-
369	g1338	31	4136118	4136630	PANTHER	TRANSPOSABLE ELEMENT-RELATED
370	g1339	31	4141700	4142558	Pfam	hAT family C-terminal dimerisation region
371	g1339	31	4141700	4142558	SUPERFAMILY	Ribonuclease H-like
372	g1339	31	4141700	4142558	MobiDBLite	consensus disorder prediction
373	g1339	31	4141700	4142558	PANTHER	DNA REPLICATION-RELATED ELEMENT FACTOR, ISOFORM A
374	g1339	31	4141700	4142558	MobiDBLite	consensus disorder prediction
375	g1343	31	4177044	4177757	MobiDBLite	consensus disorder prediction
376	g1343	31	4177044	4177757	Coils	Coil
377	g1346	31	4192087	4193560	Coils	Coil
378	g1346	31	4192087	4193560	Pfam	Viral A-type inclusion protein repeat
379	g1347	31	4193946	4197298	PANTHER	DOMAIN-CONTAINING PROTEIN, PUTATIVE-RELATED
380	g1347	31	4193946	4197298	Pfam	Endonuclease-reverse transcriptase
381	g1347	31	4193946	4197298	Gene3D	Endonuclease/exonuclease/phosphatase
382	g1348	31	4221588	4224879	PANTHER	RETROTRANSPOSON
383	g1348	31	4221588	4224879	PANTHER	RETROTRANSPOSON
384	g1348	31	4221588	4224879	MobiDBLite	consensus disorder prediction
385	g1348	31	4221588	4224879	PANTHER	PROTEIN CBG26950
386	g1348	31	4221588	4224879	PANTHER	PROTEIN CBG26950
387	g1348	31	4221588	4224879	MobiDBLite	consensus disorder prediction
388	g1349	31	4233672	4236646	MobiDBLite	consensus disorder prediction
389	g1349	31	4233672	4236646	SUPERFAMILY	Ribonuclease H-like
390	g1349	31	4233672	4236646	SUPERFAMILY	Hermes dimerisation domain
391	g1349	31	4233672	4236646	MobiDBLite	consensus disorder prediction
392	g1349	31	4233672	4236646	PANTHER	ZINC FINGER BED DOMAIN-CONTAINING PROTEIN DAYSLEEPER
393	g1349	31	4233672	4236646	Pfam	hAT family C-terminal dimerisation region
394	g1349	31	4233672	4236646	Pfam	BED zinc finger
395	g1349	31	4233672	4236646	PANTHER	BED FINGER-RELATED
396	g1349	31	4233672	4236646	SMART	bed5
397	g1351	31	4432468	4435919	Pfam	Integrase core domain
398	g1351	31	4432468	4435919	ProSiteProfiles	Integrase catalytic domain profile.
399	g1351	31	4432468	4435919	SUPERFAMILY	Retrovirus zinc finger-like domains
400	g1351	31	4432468	4435919	Gene3D	-
401	g1351	31	4432468	4435919	PANTHER	-
402	g1351	31	4432468	4435919	SUPERFAMILY	Ribonuclease H-like
403	g1351	31	4432468	4435919	Pfam	gag-polypeptide of LTR copia-type
404	g1351	31	4432468	4435919	Gene3D	-
405	g1351	31	4432468	4435919	ProSiteProfiles	Zinc finger CCHC-type profile.
406	g1352	31	4449198	4451115	MobiDBLite	consensus disorder prediction
407	g1352	31	4449198	4451115	Coils	Coil
408	g1352	31	4449198	4451115	MobiDBLite	consensus disorder prediction
409	g1352	31	4449198	4451115	MobiDBLite	consensus disorder prediction
410	g1352	31	4449198	4451115	MobiDBLite	consensus disorder prediction
411	g1353	31	4483270	4484386	PANTHER	AGAP000105-PA
412	g1353	31	4483270	4484386	PANTHER	-
413	g1354	31	4485612	4487170	MobiDBLite	consensus disorder prediction
414	g1354	31	4485612	4487170	MobiDBLite	consensus disorder prediction
415	g1354	31	4485612	4487170	MobiDBLite	consensus disorder prediction
416	g1354	31	4485612	4487170	MobiDBLite	consensus disorder prediction
417	g1354	31	4485612	4487170	MobiDBLite	consensus disorder prediction
418	g1355	31	4532498	4533248	MobiDBLite	consensus disorder prediction
419	g1355	31	4532498	4533248	MobiDBLite	consensus disorder prediction
420	g1356	31	4541923	4542536	MobiDBLite	consensus disorder prediction
421	g1356	31	4541923	4542536	MobiDBLite	consensus disorder prediction
422	g1356	31	4541923	4542536	MobiDBLite	consensus disorder prediction
423	g1357	31	4550270	4551437	MobiDBLite	consensus disorder prediction
424	g1357	31	4550270	4551437	MobiDBLite	consensus disorder prediction
425	g1357	31	4550270	4551437	MobiDBLite	consensus disorder prediction
426	g1357	31	4550270	4551437	MobiDBLite	consensus disorder prediction
427	g1357	31	4550270	4551437	MobiDBLite	consensus disorder prediction
428	g1360	31	4578162	4578539	MobiDBLite	consensus disorder prediction
429	g1361	31	4614748	4615410	MobiDBLite	consensus disorder prediction
430	g1362	31	4662085	4664777	Pfam	gag-polypeptide of LTR copia-type
431	g1362	31	4662085	4664777	PANTHER	-
432	g1362	31	4662085	4664777	Pfam	GAG-pre-integrase domain
433	g1364	31	4684874	4687375	Pfam	Integrase zinc binding domain
434	g1364	31	4684874	4687375	PANTHER	RETROTRANSPOSON
435	g1364	31	4684874	4687375	PANTHER	RETROTRANSPOSON
436	g1364	31	4684874	4687375	PANTHER	PROTEIN CBG26950
437	g1364	31	4684874	4687375	PANTHER	PROTEIN CBG26950
438	g1364	31	4684874	4687375	PANTHER	PROTEIN CBG26950
439	g1364	31	4684874	4687375	PANTHER	RETROTRANSPOSON
440	g1367	31	4726198	4726584	MobiDBLite	consensus disorder prediction
441	g1367	31	4726198	4726584	MobiDBLite	consensus disorder prediction
442	g1371	31	4797738	4798771	MobiDBLite	consensus disorder prediction
443	g1371	31	4797738	4798771	MobiDBLite	consensus disorder prediction
444	g1371	31	4797738	4798771	MobiDBLite	consensus disorder prediction
445	g1371	31	4797738	4798771	MobiDBLite	consensus disorder prediction
446	g1371	31	4797738	4798771	MobiDBLite	consensus disorder prediction
447	g1371	31	4797738	4798771	Coils	Coil
448	g1372	31	4798879	4799780	Pfam	DDE superfamily endonuclease
449	g1372	31	4798879	4799780	PANTHER	SIMILAR TO ENSANGP00000010363
450	g1372	31	4798879	4799780	PANTHER	UNCHARACTERIZED
451	g1373	31	4804148	4805757	MobiDBLite	consensus disorder prediction
452	g1373	31	4804148	4805757	MobiDBLite	consensus disorder prediction
453	g1373	31	4804148	4805757	Coils	Coil
454	g1375	31	4809915	4810352	MobiDBLite	consensus disorder prediction
455	g1375	31	4809915	4810352	MobiDBLite	consensus disorder prediction
456	g1376	31	4835364	4837527	MobiDBLite	consensus disorder prediction
457	g1376	31	4835364	4837527	PANTHER	TRANSPOSASE-RELATED
458	g1376	31	4835364	4837527	SUPERFAMILY	Ribonuclease H-like
459	g1379	31	4851361	4852275	PANTHER	IP13529P
460	g1381	31	4882731	4883792	MobiDBLite	consensus disorder prediction
461	g1382	31	4892561	4895244	MobiDBLite	consensus disorder prediction
462	g1382	31	4892561	4895244	ProSiteProfiles	Zinc finger PHD-type profile.
463	g1382	31	4892561	4895244	SUPERFAMILY	FYVE/PHD zinc finger
464	g1382	31	4892561	4895244	MobiDBLite	consensus disorder prediction
465	g1382	31	4892561	4895244	MobiDBLite	consensus disorder prediction
466	g1382	31	4892561	4895244	Gene3D	Zinc/RING finger domain, C3HC4 (zinc finger)
467	g1382	31	4892561	4895244	MobiDBLite	consensus disorder prediction
468	g1383	31	4896495	4900219	Coils	Coil
469	g1383	31	4896495	4900219	MobiDBLite	consensus disorder prediction
470	g1383	31	4896495	4900219	Pfam	CxC3 like cysteine cluster associated with KDZ transposases
471	g1383	31	4896495	4900219	MobiDBLite	consensus disorder prediction
472	g1383	31	4896495	4900219	PANTHER	SI:DKEY-29D5.2
473	g1383	31	4896495	4900219	Pfam	Kyakuja-Dileera-Zisupton transposase
474	g1384	31	4962364	4962640	MobiDBLite	consensus disorder prediction
475	g1385	31	4978588	4979320	MobiDBLite	consensus disorder prediction
476	g1386	31	5002684	5003467	Gene3D	-
477	g1386	31	5002684	5003467	Pfam	RNase H
478	g1386	31	5002684	5003467	PANTHER	RIBONUCLEASE H1
479	g1386	31	5002684	5003467	PANTHER	-
480	g1386	31	5002684	5003467	MobiDBLite	consensus disorder prediction
481	g1386	31	5002684	5003467	CDD	Rnase_HI_RT_non_LTR
482	g1386	31	5002684	5003467	SUPERFAMILY	Ribonuclease H-like
483	g1386	31	5002684	5003467	ProSiteProfiles	RNase H domain profile.
484	g1386	31	5002684	5003467	MobiDBLite	consensus disorder prediction
485	g1387	31	5006151	5006850	MobiDBLite	consensus disorder prediction
486	g1387	31	5006151	5006850	Coils	Coil
487	g1388	31	5046574	5050977	Pfam	GAG-pre-integrase domain
488	g1388	31	5046574	5050977	Pfam	gag-polypeptide of LTR copia-type
489	g1389	31	5100724	5103778	PANTHER	BED FINGER-RELATED
490	g1389	31	5100724	5103778	MobiDBLite	consensus disorder prediction
491	g1389	31	5100724	5103778	PANTHER	ZINC FINGER BED DOMAIN-CONTAINING PROTEIN DAYSLEEPER
492	g1389	31	5100724	5103778	MobiDBLite	consensus disorder prediction
493	g1389	31	5100724	5103778	MobiDBLite	consensus disorder prediction
494	g1389	31	5100724	5103778	MobiDBLite	consensus disorder prediction
495	g1389	31	5100724	5103778	MobiDBLite	consensus disorder prediction
496	g1389	31	5100724	5103778	SUPERFAMILY	Ribonuclease H-like
497	g1389	31	5100724	5103778	MobiDBLite	consensus disorder prediction
498	g1389	31	5100724	5103778	MobiDBLite	consensus disorder prediction
499	g1389	31	5100724	5103778	MobiDBLite	consensus disorder prediction
500	g1390	31	5150059	5150470	MobiDBLite	consensus disorder prediction
501	g1390	31	5150059	5150470	MobiDBLite	consensus disorder prediction
502	g1390	31	5150059	5150470	MobiDBLite	consensus disorder prediction
503	g1397	31	5213557	5214289	Gene3D	-
504	g1397	31	5213557	5214289	PANTHER	BETA1,3-GALACTOSYLTRANSFERASE
505	g1398	31	5280986	5290246	MobiDBLite	consensus disorder prediction
506	g1398	31	5280986	5290246	MobiDBLite	consensus disorder prediction
507	g1398	31	5280986	5290246	MobiDBLite	consensus disorder prediction
508	g1398	31	5280986	5290246	MobiDBLite	consensus disorder prediction
509	g1398	31	5280986	5290246	Coils	Coil
510	g1398	31	5280986	5290246	Coils	Coil
511	g1398	31	5280986	5290246	Coils	Coil
512	g1399	31	5322565	5323187	MobiDBLite	consensus disorder prediction
513	g1399	31	5322565	5323187	MobiDBLite	consensus disorder prediction
514	g1402	31	5391914	5394974	PANTHER	-
515	g1402	31	5391914	5394974	PANTHER	AGAP000105-PA
516	g1403	31	5395562	5397613	PANTHER	SI:CH211-262H13.3-RELATED-RELATED
517	g1403	31	5395562	5397613	MobiDBLite	consensus disorder prediction
518	g1403	31	5395562	5397613	Pfam	Domain of unknown function (DUF4806)
519	g1403	31	5395562	5397613	PANTHER	-
520	g1403	31	5395562	5397613	MobiDBLite	consensus disorder prediction
521	g1404	31	5398646	5400147	Gene3D	-
522	g1404	31	5398646	5400147	SUPERFAMILY	SAM/Pointed domain
523	g1404	31	5398646	5400147	SMART	SAM_4
524	g1404	31	5398646	5400147	Pfam	SAM domain (Sterile alpha motif)
525	g1406	31	5512299	5513873	Gene3D	Endonuclease/exonuclease/phosphatase
526	g1406	31	5512299	5513873	Pfam	Endonuclease-reverse transcriptase
527	g1406	31	5512299	5513873	SUPERFAMILY	DNase I-like
528	g1410	31	5587999	5593207	Gene3D	Endonuclease/exonuclease/phosphatase
529	g1410	31	5587999	5593207	PANTHER	DOMAIN-CONTAINING PROTEIN, PUTATIVE-RELATED
530	g1410	31	5587999	5593207	Coils	Coil
531	g1410	31	5587999	5593207	SUPERFAMILY	DNase I-like
532	g1410	31	5587999	5593207	Pfam	Viral A-type inclusion protein repeat
533	g1411	31	5634467	5635155	Pfam	C-terminal domain of the ECSIT protein
534	g1411	31	5634467	5635155	PANTHER	ECSIT EVOLUTIONARILY CONSERVED SIGNALING INTERMEDIATE IN TOLL PATHWAYS
535	g1411	31	5634467	5635155	SMART	ECIST_Cterm_2
536	g1412	31	5646402	5648514	PANTHER	-
537	g1412	31	5646402	5648514	PANTHER	-
538	g1412	31	5646402	5648514	MobiDBLite	consensus disorder prediction
539	g1412	31	5646402	5648514	MobiDBLite	consensus disorder prediction
540	g1412	31	5646402	5648514	MobiDBLite	consensus disorder prediction
541	g1413	31	5648914	5650208	Coils	Coil
542	g1413	31	5648914	5650208	MobiDBLite	consensus disorder prediction
543	g1413	31	5648914	5650208	MobiDBLite	consensus disorder prediction
544	g1413	31	5648914	5650208	Coils	Coil
545	g1413	31	5648914	5650208	MobiDBLite	consensus disorder prediction
546	g1414	31	5673678	5674315	MobiDBLite	consensus disorder prediction
547	g1415	31	5676892	5677970	MobiDBLite	consensus disorder prediction
548	g1417	31	5742360	5743666	MobiDBLite	consensus disorder prediction
549	g1417	31	5742360	5743666	MobiDBLite	consensus disorder prediction
550	g1419	31	5803671	5810113	MobiDBLite	consensus disorder prediction
551	g1419	31	5803671	5810113	Pfam	ATP synthase alpha/beta family, nucleotide-binding domain
552	g1419	31	5803671	5810113	SUPERFAMILY	P-loop containing nucleoside triphosphate hydrolases
553	g1419	31	5803671	5810113	PANTHER	V-TYPE PROTON ATPASE SUBUNIT B
554	g1419	31	5803671	5810113	Gene3D	-
555	g1419	31	5803671	5810113	MobiDBLite	consensus disorder prediction
556	g1419	31	5803671	5810113	MobiDBLite	consensus disorder prediction
557	g1419	31	5803671	5810113	Pfam	ATP synthase alpha/beta family, beta-barrel domain
558	g1419	31	5803671	5810113	CDD	ATP-synt_V_A-type_beta_N
559	g1419	31	5803671	5810113	CDD	V_A-ATPase_B
560	g1419	31	5803671	5810113	Gene3D	-
561	g1419	31	5803671	5810113	Pfam	MULE transposase domain
562	g1419	31	5803671	5810113	PANTHER	V-TYPE PROTON ATPASE SUBUNIT B, BRAIN ISOFORM
563	g1420	31	5840595	5841491	MobiDBLite	consensus disorder prediction
564	g1421	31	5843067	5843934	MobiDBLite	consensus disorder prediction
565	g1421	31	5843067	5843934	MobiDBLite	consensus disorder prediction
566	g1423	31	5938302	5939923	PANTHER	TRANSPOSASE-RELATED
567	g1423	31	5938302	5939923	PANTHER	TRANSPOSASE-RELATED
568	g1423	31	5938302	5939923	MobiDBLite	consensus disorder prediction
569	g1424	31	5976338	5978642	Coils	Coil
570	g1424	31	5976338	5978642	MobiDBLite	consensus disorder prediction
571	g1424	31	5976338	5978642	MobiDBLite	consensus disorder prediction
572	g1424	31	5976338	5978642	Coils	Coil
573	g1424	31	5976338	5978642	MobiDBLite	consensus disorder prediction
574	g1424	31	5976338	5978642	MobiDBLite	consensus disorder prediction
575	g1426	31	6010560	6011007	MobiDBLite	consensus disorder prediction
576	g1426	31	6010560	6011007	PANTHER	RETROTRANSPOSON
577	g1426	31	6010560	6011007	PANTHER	PROTEIN CBG02243
578	g1426	31	6010560	6011007	MobiDBLite	consensus disorder prediction
579	g1430	31	6139831	6140251	MobiDBLite	consensus disorder prediction
580	g1430	31	6139831	6140251	MobiDBLite	consensus disorder prediction
581	g1431	31	6140931	6141273	MobiDBLite	consensus disorder prediction
582	g1431	31	6140931	6141273	MobiDBLite	consensus disorder prediction
583	g1432	31	6174404	6178417	Coils	Coil
584	g1432	31	6174404	6178417	MobiDBLite	consensus disorder prediction
585	g1432	31	6174404	6178417	MobiDBLite	consensus disorder prediction
586	g1432	31	6174404	6178417	MobiDBLite	consensus disorder prediction
587	g1432	31	6174404	6178417	MobiDBLite	consensus disorder prediction
588	g1432	31	6174404	6178417	MobiDBLite	consensus disorder prediction
589	g1434	31	6209096	6209435	MobiDBLite	consensus disorder prediction
590	g1434	31	6209096	6209435	MobiDBLite	consensus disorder prediction
591	g1434	31	6209096	6209435	MobiDBLite	consensus disorder prediction
592	g1436	31	6222876	6223935	Pfam	hAT family C-terminal dimerisation region
593	g1436	31	6222876	6223935	PANTHER	-
594	g1436	31	6222876	6223935	PANTHER	AC-LIKE TRANSPOSASE
595	g1436	31	6222876	6223935	MobiDBLite	consensus disorder prediction
596	g1437	31	6228372	6232364	Gene3D	Vaccinia Virus protein VP39
597	g1437	31	6228372	6232364	SUPERFAMILY	S-adenosyl-L-methionine-dependent methyltransferases
598	g1437	31	6228372	6232364	Pfam	Methyltransferase FkbM domain
599	g1437	31	6228372	6232364	PANTHER	PROTEIN STAR
600	g1440	31	6292660	6293368	ProSiteProfiles	Integrase catalytic domain profile.
601	g1440	31	6292660	6293368	PANTHER	ENZYMATIC POLYPROTEIN-RELATED
602	g1440	31	6292660	6293368	PANTHER	ENZYMATIC POLYPROTEIN-RELATED
603	g1440	31	6292660	6293368	Gene3D	-
604	g1440	31	6292660	6293368	Gene3D	-
605	g1440	31	6292660	6293368	Pfam	Integrase zinc binding domain
606	g1440	31	6292660	6293368	SUPERFAMILY	Ribonuclease H-like
607	g1443	31	6326486	6327482	PANTHER	METHYLTRANSFERASE-LIKE PROTEIN 24
608	g1443	31	6326486	6327482	SUPERFAMILY	S-adenosyl-L-methionine-dependent methyltransferases
609	g1443	31	6326486	6327482	Pfam	Methyltransferase domain
610	g1443	31	6326486	6327482	PANTHER	-
611	g1444	31	6337895	6338928	MobiDBLite	consensus disorder prediction
612	g1444	31	6337895	6338928	MobiDBLite	consensus disorder prediction
613	g1446	31	6341436	6343588	PANTHER	ZINC FINGER, C2H2 TYPE DOMAINCONTAINING PROTEIN
614	g1446	31	6341436	6343588	PANTHER	IP13529P
615	g1446	31	6341436	6343588	PANTHER	ZINC FINGER, C2H2 TYPE DOMAINCONTAINING PROTEIN
616	g1446	31	6341436	6343588	PANTHER	IP13529P
617	g1447	31	6347389	6348433	Pfam	Alpha 1,4-glycosyltransferase conserved region
618	g1447	31	6347389	6348433	Gene3D	-
619	g1447	31	6347389	6348433	PANTHER	LACTOSYLCERAMIDE 4-ALPHA-GALACTOSYLTRANSFERASE ALPHA- 1,4-GALACTOSYLTRANSFERASE
620	g1447	31	6347389	6348433	SUPERFAMILY	Nucleotide-diphospho-sugar transferases
621	g1447	31	6347389	6348433	Pfam	Glycosyltransferase sugar-binding region containing DXD motif
622	g1447	31	6347389	6348433	PANTHER	ALPHA4GT1-RELATED
623	g1450	31	6381321	6394899	MobiDBLite	consensus disorder prediction
624	g1450	31	6381321	6394899	MobiDBLite	consensus disorder prediction
625	g1450	31	6381321	6394899	MobiDBLite	consensus disorder prediction
626	g1450	31	6381321	6394899	PANTHER	GAG-POL-RELATED RETROTRANSPOSON
627	g1450	31	6381321	6394899	MobiDBLite	consensus disorder prediction
628	g1450	31	6381321	6394899	Gene3D	Acid Proteases
629	g1450	31	6381321	6394899	MobiDBLite	consensus disorder prediction
630	g1450	31	6381321	6394899	SMART	c2hcfinal6
631	g1450	31	6381321	6394899	SMART	c2hcfinal6
632	g1450	31	6381321	6394899	SMART	c2hcfinal6
633	g1450	31	6381321	6394899	Pfam	gag-polyprotein putative aspartyl protease
634	g1450	31	6381321	6394899	Coils	Coil
635	g1450	31	6381321	6394899	Pfam	gag-polypeptide of LTR copia-type
636	g1450	31	6381321	6394899	PANTHER	-
637	g1450	31	6381321	6394899	SUPERFAMILY	Acid proteases
638	g1450	31	6381321	6394899	CDD	retropepsin_like
639	g1452	31	6432029	6438396	Coils	Coil
640	g1452	31	6432029	6438396	Coils	Coil
641	g1452	31	6432029	6438396	MobiDBLite	consensus disorder prediction
642	g1453	31	6476492	6478443	MobiDBLite	consensus disorder prediction
643	g1453	31	6476492	6478443	Gene3D	-
644	g1453	31	6476492	6478443	PANTHER	TRANSPOSON
645	g1453	31	6476492	6478443	MobiDBLite	consensus disorder prediction
646	g1453	31	6476492	6478443	Coils	Coil
647	g1453	31	6476492	6478443	Pfam	DDE superfamily endonuclease
648	g1453	31	6476492	6478443	MobiDBLite	consensus disorder prediction
649	g1453	31	6476492	6478443	PANTHER	-
650	g1454	31	6489057	6492979	MobiDBLite	consensus disorder prediction
651	g1454	31	6489057	6492979	PANTHER	-
652	g1454	31	6489057	6492979	SMART	c2hcfinal6
653	g1454	31	6489057	6492979	Pfam	Zinc knuckle
654	g1454	31	6489057	6492979	MobiDBLite	consensus disorder prediction
655	g1454	31	6489057	6492979	Pfam	gag-polypeptide of LTR copia-type
656	g1454	31	6489057	6492979	ProSiteProfiles	Zinc finger CCHC-type profile.
657	g1454	31	6489057	6492979	MobiDBLite	consensus disorder prediction
658	g1454	31	6489057	6492979	MobiDBLite	consensus disorder prediction
659	g1454	31	6489057	6492979	SUPERFAMILY	Retrovirus zinc finger-like domains
660	g1455	31	6504471	6506897	MobiDBLite	consensus disorder prediction
661	g1455	31	6504471	6506897	Pfam	DDE superfamily endonuclease
662	g1455	31	6504471	6506897	PANTHER	TRANSPOSON
663	g1455	31	6504471	6506897	MobiDBLite	consensus disorder prediction
664	g1455	31	6504471	6506897	MobiDBLite	consensus disorder prediction
665	g1455	31	6504471	6506897	PANTHER	-
666	g1455	31	6504471	6506897	Gene3D	-
667	g1456	31	6544821	6545580	Coils	Coil
668	g1456	31	6544821	6545580	MobiDBLite	consensus disorder prediction
669	g1459	31	6570907	6571846	MobiDBLite	consensus disorder prediction
670	g1459	31	6570907	6571846	MobiDBLite	consensus disorder prediction
671	g1459	31	6570907	6571846	MobiDBLite	consensus disorder prediction
672	g1459	31	6570907	6571846	Coils	Coil
673	g1461	31	6583785	6584544	Coils	Coil
674	g1461	31	6583785	6584544	MobiDBLite	consensus disorder prediction
675	g1462	31	6605969	6606227	MobiDBLite	consensus disorder prediction
676	g1463	31	6728473	6729756	PANTHER	-
677	g1463	31	6728473	6729756	PANTHER	SI:CH211-262H13.3-RELATED-RELATED
678	g1464	31	6749372	6750501	MobiDBLite	consensus disorder prediction
679	g1464	31	6749372	6750501	MobiDBLite	consensus disorder prediction
680	g1464	31	6749372	6750501	MobiDBLite	consensus disorder prediction
681	g1464	31	6749372	6750501	MobiDBLite	consensus disorder prediction
682	g1466	31	6864183	6866443	MobiDBLite	consensus disorder prediction
683	g1466	31	6864183	6866443	PANTHER	AGAP000105-PA
684	g1466	31	6864183	6866443	PANTHER	AGAP000105-PA
685	g1466	31	6864183	6866443	MobiDBLite	consensus disorder prediction
686	g1466	31	6864183	6866443	MobiDBLite	consensus disorder prediction
687	g1466	31	6864183	6866443	PANTHER	-
688	g1466	31	6864183	6866443	PANTHER	-
689	g1467	31	6866983	6867805	MobiDBLite	consensus disorder prediction
690	g1467	31	6866983	6867805	MobiDBLite	consensus disorder prediction
691	g1468	31	6867841	6869684	MobiDBLite	consensus disorder prediction
692	g1468	31	6867841	6869684	MobiDBLite	consensus disorder prediction
693	g1468	31	6867841	6869684	MobiDBLite	consensus disorder prediction
694	g1468	31	6867841	6869684	MobiDBLite	consensus disorder prediction
695	g1468	31	6867841	6869684	MobiDBLite	consensus disorder prediction
696	g1468	31	6867841	6869684	MobiDBLite	consensus disorder prediction
697	g1468	31	6867841	6869684	PANTHER	SI:CH211-262H13.3-RELATED-RELATED
698	g1468	31	6867841	6869684	MobiDBLite	consensus disorder prediction
699	g1470	31	6904950	6905648	MobiDBLite	consensus disorder prediction
700	g1472	31	6936119	6936628	MobiDBLite	consensus disorder prediction
701	g1472	31	6936119	6936628	MobiDBLite	consensus disorder prediction
702	g1472	31	6936119	6936628	MobiDBLite	consensus disorder prediction
703	g1481	31	7012740	7013265	MobiDBLite	consensus disorder prediction
704	g1481	31	7012740	7013265	PANTHER	-
705	g1481	31	7012740	7013265	MobiDBLite	consensus disorder prediction
706	g1482	31	7015285	7016041	MobiDBLite	consensus disorder prediction
707	g1482	31	7015285	7016041	MobiDBLite	consensus disorder prediction
708	g1482	31	7015285	7016041	MobiDBLite	consensus disorder prediction
709	g1482	31	7015285	7016041	MobiDBLite	consensus disorder prediction
710	g1482	31	7015285	7016041	MobiDBLite	consensus disorder prediction
711	g1483	31	7036364	7036685	MobiDBLite	consensus disorder prediction
712	g1483	31	7036364	7036685	MobiDBLite	consensus disorder prediction
713	g1483	31	7036364	7036685	MobiDBLite	consensus disorder prediction
714	g1484	31	7048818	7051065	PANTHER	RETROTRANSPOSON
715	g1484	31	7048818	7051065	PANTHER	PROTEIN CBG26950
716	g1484	31	7048818	7051065	MobiDBLite	consensus disorder prediction
717	g1484	31	7048818	7051065	Gene3D	Acid Proteases
718	g1484	31	7048818	7051065	MobiDBLite	consensus disorder prediction
719	g1484	31	7048818	7051065	Pfam	Protein of unknown function (DUF1759)
720	g1485	31	7051109	7051937	MobiDBLite	consensus disorder prediction
721	g1485	31	7051109	7051937	PANTHER	WW DOMAIN-BINDING PROTEIN 11
722	g1485	31	7051109	7051937	PANTHER	WW DOMAIN-BINDING PROTEIN 11
723	g1485	31	7051109	7051937	MobiDBLite	consensus disorder prediction
724	g1485	31	7051109	7051937	Coils	Coil
725	g1486	31	7057783	7059324	Pfam	DDE superfamily endonuclease
726	g1486	31	7057783	7059324	ProSiteProfiles	CENPB-type HTH domain profile.
727	g1486	31	7057783	7059324	Gene3D	-
728	g1486	31	7057783	7059324	Pfam	Tc5 transposase DNA-binding domain
729	g1486	31	7057783	7059324	SUPERFAMILY	Homeodomain-like
730	g1486	31	7057783	7059324	PANTHER	TRANSPOSON
731	g1486	31	7057783	7059324	PANTHER	TIGGER TRANSPOSABLE ELEMENT-DERIVED PROTEIN 7
732	g1486	31	7057783	7059324	Gene3D	-
733	g1488	31	7067851	7068649	Coils	Coil
734	g1488	31	7067851	7068649	Pfam	Domain of unknown function (DUF4806)
735	g1488	31	7067851	7068649	PANTHER	SI:CH211-262H13.3-RELATED-RELATED
736	g1489	31	7100818	7103254	MobiDBLite	consensus disorder prediction
737	g1489	31	7100818	7103254	PANTHER	TRANSPOSASE-RELATED
738	g1489	31	7100818	7103254	MobiDBLite	consensus disorder prediction
739	g1489	31	7100818	7103254	SUPERFAMILY	Ribonuclease H-like
740	g1489	31	7100818	7103254	MobiDBLite	consensus disorder prediction
