# Supplementary material for: Rapid evolution of a large structural polymorphism during a bacterial epidemic
Source: Heredity (Edinb). 2025 Nov 24;135(1):1–12. doi: 10.1038/s41437-025-00812-7 (PMC12811391; doi:10.1038/s41437-025-00812-7)
Supplement: Supplementary file 3 — HDY-25-A0078-s03 [file 41437_2025_812_MOESM3_ESM.csv]

	geneID	contig	startPos	stopPos	model	hitName
1	g10362	12	557340	558314	MobiDBLite	consensus disorder prediction
2	g10362	12	557340	558314	MobiDBLite	consensus disorder prediction
3	g10362	12	557340	558314	MobiDBLite	consensus disorder prediction
4	g10362	12	557340	558314	MobiDBLite	consensus disorder prediction
5	g10362	12	557340	558314	MobiDBLite	consensus disorder prediction
6	g10363	12	566253	568582	MobiDBLite	consensus disorder prediction
7	g10363	12	566253	568582	MobiDBLite	consensus disorder prediction
8	g10363	12	566253	568582	MobiDBLite	consensus disorder prediction
9	g10363	12	566253	568582	Pfam	Zinc knuckle
10	g10363	12	566253	568582	MobiDBLite	consensus disorder prediction
11	g10363	12	566253	568582	MobiDBLite	consensus disorder prediction
12	g10363	12	566253	568582	ProSiteProfiles	Zinc finger CCHC-type profile.
13	g10363	12	566253	568582	Coils	Coil
14	g10363	12	566253	568582	MobiDBLite	consensus disorder prediction
15	g10363	12	566253	568582	MobiDBLite	consensus disorder prediction
16	g10363	12	566253	568582	SUPERFAMILY	Retrovirus zinc finger-like domains
17	g10363	12	566253	568582	SMART	c2hcfinal6
18	g10364	12	610291	615440	MobiDBLite	consensus disorder prediction
19	g10364	12	610291	615440	MobiDBLite	consensus disorder prediction
20	g10364	12	610291	615440	MobiDBLite	consensus disorder prediction
21	g10364	12	610291	615440	PANTHER	-
22	g10364	12	610291	615440	PANTHER	-
23	g10364	12	610291	615440	PANTHER	-
24	g10364	12	610291	615440	MobiDBLite	consensus disorder prediction
25	g10364	12	610291	615440	Pfam	BEN domain
26	g10364	12	610291	615440	PANTHER	-
27	g10364	12	610291	615440	Gene3D	BEN domain
28	g10364	12	610291	615440	MobiDBLite	consensus disorder prediction
29	g10364	12	610291	615440	Coils	Coil
30	g10364	12	610291	615440	MobiDBLite	consensus disorder prediction
31	g10364	12	610291	615440	Coils	Coil
32	g10366	12	626724	627442	MobiDBLite	consensus disorder prediction
33	g10370	12	636957	637457	Pfam	Catalase
34	g10370	12	636957	637457	PANTHER	CATALASE
35	g10370	12	636957	637457	SUPERFAMILY	Heme-dependent catalase-like
36	g10370	12	636957	637457	SMART	Catalase_2
37	g10370	12	636957	637457	Gene3D	Catalase core domain
38	g10370	12	636957	637457	ProSiteProfiles	catalase family profile.
39	g10370	12	636957	637457	PANTHER	CATALASE
40	g10371	12	638630	640548	MobiDBLite	consensus disorder prediction
41	g10371	12	638630	640548	MobiDBLite	consensus disorder prediction
42	g10371	12	638630	640548	MobiDBLite	consensus disorder prediction
43	g10371	12	638630	640548	MobiDBLite	consensus disorder prediction
44	g10371	12	638630	640548	MobiDBLite	consensus disorder prediction
45	g10371	12	638630	640548	PANTHER	SI:CH211-262H13.3-RELATED-RELATED
46	g10372	12	641004	642012	PANTHER	-
47	g10372	12	641004	642012	Pfam	gag-polypeptide of LTR copia-type
48	g10373	12	667787	674884	MobiDBLite	consensus disorder prediction
49	g10373	12	667787	674884	PANTHER	PROTEIN CBG26950
50	g10373	12	667787	674884	MobiDBLite	consensus disorder prediction
51	g10373	12	667787	674884	Coils	Coil
52	g10373	12	667787	674884	MobiDBLite	consensus disorder prediction
53	g10373	12	667787	674884	MobiDBLite	consensus disorder prediction
54	g10373	12	667787	674884	MobiDBLite	consensus disorder prediction
55	g10373	12	667787	674884	MobiDBLite	consensus disorder prediction
56	g10373	12	667787	674884	ProSiteProfiles	Zinc finger CCHC-type profile.
57	g10373	12	667787	674884	PANTHER	RETROTRANSPOSON
58	g10375	12	698451	701051	ProSiteProfiles	Zinc finger CCHC-type profile.
59	g10375	12	698451	701051	SMART	c2hcfinal6
60	g10375	12	698451	701051	Pfam	Zinc knuckle
61	g10375	12	698451	701051	PANTHER	-
62	g10375	12	698451	701051	SUPERFAMILY	Retrovirus zinc finger-like domains
63	g10375	12	698451	701051	Gene3D	-
64	g10378	12	737021	737246	Gene3D	-
65	g10378	12	737021	737246	MobiDBLite	consensus disorder prediction
66	g10378	12	737021	737246	MobiDBLite	consensus disorder prediction
67	g10381	12	814466	817266	SUPERFAMILY	DNA/RNA polymerases
68	g10381	12	814466	817266	MobiDBLite	consensus disorder prediction
69	g10381	12	814466	817266	Gene3D	-
70	g10381	12	814466	817266	PANTHER	POL PROTEIN
71	g10385	12	938199	939208	PANTHER	-
72	g10385	12	938199	939208	PANTHER	TRANSPOSON
73	g10388	12	1037644	1038315	MobiDBLite	consensus disorder prediction
74	g10388	12	1037644	1038315	MobiDBLite	consensus disorder prediction
75	g10388	12	1037644	1038315	MobiDBLite	consensus disorder prediction
76	g10389	12	1040391	1042320	MobiDBLite	consensus disorder prediction
77	g10389	12	1040391	1042320	MobiDBLite	consensus disorder prediction
78	g10389	12	1040391	1042320	PANTHER	AGAP000105-PA
79	g10389	12	1040391	1042320	PANTHER	-
80	g10390	12	1042974	1044762	MobiDBLite	consensus disorder prediction
81	g10391	12	1067107	1067341	Gene3D	HIV Type 1 Reverse Transcriptase, subunit A, domain 1
82	g10392	12	1102885	1104361	Coils	Coil
83	g10392	12	1102885	1104361	SUPERFAMILY	Ribonuclease H-like
84	g10392	12	1102885	1104361	PANTHER	TRANSPOSASE-RELATED
85	g10394	12	1113011	1114083	PANTHER	AGAP000105-PA
86	g10394	12	1113011	1114083	PANTHER	AGAP000105-PA
87	g10394	12	1113011	1114083	PANTHER	-
88	g10394	12	1113011	1114083	PANTHER	-
89	g10395	12	1117865	1119039	MobiDBLite	consensus disorder prediction
90	g10395	12	1117865	1119039	MobiDBLite	consensus disorder prediction
91	g10395	12	1117865	1119039	MobiDBLite	consensus disorder prediction
92	g10395	12	1117865	1119039	MobiDBLite	consensus disorder prediction
93	g10395	12	1117865	1119039	MobiDBLite	consensus disorder prediction
94	g10396	12	1124262	1126270	MobiDBLite	consensus disorder prediction
95	g10396	12	1124262	1126270	MobiDBLite	consensus disorder prediction
96	g10396	12	1124262	1126270	Gene3D	-
97	g10397	12	1182663	1183112	Pfam	CxC3 like cysteine cluster associated with KDZ transposases
98	g10397	12	1182663	1183112	PANTHER	SI:DKEY-29D5.2
99	g10398	12	1183388	1185214	Gene3D	Immunoglobulins
100	g10398	12	1183388	1185214	PANTHER	RECOMBINING BINDING PROTEIN SUPPRESSOR OF HAIRLESS
101	g10398	12	1183388	1185214	PANTHER	RECOMBINING BINDING PROTEIN SUPPRESSOR OF HAIRLESS-LIKE PROTEIN
102	g10398	12	1183388	1185214	SUPERFAMILY	E set domains
103	g10400	12	1248944	1249627	PANTHER	TRANSPOSON
104	g10400	12	1248944	1249627	PANTHER	-
105	g10400	12	1248944	1249627	ProSiteProfiles	CENPB-type HTH domain profile.
106	g10401	12	1277746	1279178	PANTHER	-
107	g10401	12	1277746	1279178	PANTHER	-
108	g10402	12	1279691	1281435	MobiDBLite	consensus disorder prediction
109	g10402	12	1279691	1281435	Coils	Coil
110	g10402	12	1279691	1281435	MobiDBLite	consensus disorder prediction
111	g10402	12	1279691	1281435	Coils	Coil
112	g10405	12	1482726	1483591	PRINTS	Beta-1,4-galactosyltransferase family signature
113	g10405	12	1482726	1483591	PRINTS	Beta-1,4-galactosyltransferase family signature
114	g10405	12	1482726	1483591	PRINTS	Beta-1,4-galactosyltransferase family signature
115	g10405	12	1482726	1483591	PRINTS	Beta-1,4-galactosyltransferase family signature
116	g10405	12	1482726	1483591	Pfam	N-terminal region of glycosyl transferase group 7
117	g10405	12	1482726	1483591	CDD	b4GalT
118	g10405	12	1482726	1483591	Gene3D	Spore Coat Polysaccharide Biosynthesis Protein SpsA; Chain A
119	g10405	12	1482726	1483591	Pfam	N-terminal domain of galactosyltransferase
120	g10405	12	1482726	1483591	SUPERFAMILY	Nucleotide-diphospho-sugar transferases
121	g10405	12	1482726	1483591	PANTHER	BETA4GALNACTA
122	g10405	12	1482726	1483591	PANTHER	BETA-1,4-GALACTOSYLTRANSFERASE
123	g10407	12	1495543	1500574	MobiDBLite	consensus disorder prediction
124	g10407	12	1495543	1500574	PANTHER	-
125	g10407	12	1495543	1500574	PANTHER	-
126	g10407	12	1495543	1500574	MobiDBLite	consensus disorder prediction
127	g10407	12	1495543	1500574	MobiDBLite	consensus disorder prediction
128	g10407	12	1495543	1500574	Gene3D	BEN domain
129	g10407	12	1495543	1500574	PANTHER	-
130	g10407	12	1495543	1500574	MobiDBLite	consensus disorder prediction
131	g10407	12	1495543	1500574	MobiDBLite	consensus disorder prediction
132	g10407	12	1495543	1500574	MobiDBLite	consensus disorder prediction
133	g10407	12	1495543	1500574	Coils	Coil
134	g10407	12	1495543	1500574	Pfam	BEN domain
135	g10407	12	1495543	1500574	PANTHER	-
136	g10407	12	1495543	1500574	Coils	Coil
137	g10407	12	1495543	1500574	MobiDBLite	consensus disorder prediction
138	g10408	12	1507043	1508207	Coils	Coil
139	g10408	12	1507043	1508207	MobiDBLite	consensus disorder prediction
140	g10408	12	1507043	1508207	MobiDBLite	consensus disorder prediction
141	g10408	12	1507043	1508207	MobiDBLite	consensus disorder prediction
142	g10408	12	1507043	1508207	MobiDBLite	consensus disorder prediction
143	g10408	12	1507043	1508207	Gene3D	BEN domain
144	g10408	12	1507043	1508207	Coils	Coil
145	g10416	12	1593287	1596282	SUPERFAMILY	Glucocorticoid receptor-like (DNA-binding domain)
146	g10416	12	1593287	1596282	Pfam	Transposase protein
147	g10416	12	1593287	1596282	Pfam	THAP domain
148	g10420	12	1666499	1667608	Coils	Coil
149	g10420	12	1666499	1667608	MobiDBLite	consensus disorder prediction
150	g10424	12	1721492	1723417	MobiDBLite	consensus disorder prediction
151	g10424	12	1721492	1723417	MobiDBLite	consensus disorder prediction
152	g10424	12	1721492	1723417	MobiDBLite	consensus disorder prediction
153	g10424	12	1721492	1723417	MobiDBLite	consensus disorder prediction
154	g10427	12	1747685	1748198	MobiDBLite	consensus disorder prediction
155	g10427	12	1747685	1748198	MobiDBLite	consensus disorder prediction
156	g10429	12	1759661	1765794	MobiDBLite	consensus disorder prediction
157	g10429	12	1759661	1765794	MobiDBLite	consensus disorder prediction
158	g10429	12	1759661	1765794	MobiDBLite	consensus disorder prediction
159	g10429	12	1759661	1765794	Pfam	Pao retrotransposon peptidase
160	g10429	12	1759661	1765794	Pfam	Protein of unknown function (DUF1759)
161	g10429	12	1759661	1765794	MobiDBLite	consensus disorder prediction
162	g10429	12	1759661	1765794	Coils	Coil
163	g10429	12	1759661	1765794	PANTHER	RETROTRANSPOSON
164	g10429	12	1759661	1765794	MobiDBLite	consensus disorder prediction
165	g10429	12	1759661	1765794	PANTHER	RETROTRANSPOSON
166	g10429	12	1759661	1765794	PANTHER	RETROTRANSPOSON
167	g10429	12	1759661	1765794	PANTHER	PROTEIN CBG26950
168	g10429	12	1759661	1765794	PANTHER	PROTEIN CBG26950
169	g10429	12	1759661	1765794	PANTHER	PROTEIN CBG26950
170	g10429	12	1759661	1765794	MobiDBLite	consensus disorder prediction
171	g10429	12	1759661	1765794	MobiDBLite	consensus disorder prediction
172	g10429	12	1759661	1765794	Coils	Coil
173	g10432	12	1795277	1796174	PANTHER	-
174	g10432	12	1795277	1796174	Pfam	Methyltransferase domain
175	g10432	12	1795277	1796174	PANTHER	METHYLTRANSFERASE-LIKE PROTEIN 24
176	g10433	12	1833734	1834634	ProSiteProfiles	Superfamilies 1 and 2 helicase C-terminal domain profile.
177	g10433	12	1833734	1834634	PANTHER	ATP-DEPENDENT RNA HELICASE
178	g10433	12	1833734	1834634	SUPERFAMILY	P-loop containing nucleoside triphosphate hydrolases
179	g10433	12	1833734	1834634	CDD	SF2_C_RHA
180	g10433	12	1833734	1834634	Pfam	Helicase conserved C-terminal domain
181	g10433	12	1833734	1834634	Gene3D	-
182	g10433	12	1833734	1834634	SMART	helicmild6
183	g10433	12	1833734	1834634	PANTHER	ATP-DEPENDENT RNA HELICASE TDRD9
184	g10435	12	1884863	1886197	MobiDBLite	consensus disorder prediction
185	g10435	12	1884863	1886197	MobiDBLite	consensus disorder prediction
186	g10435	12	1884863	1886197	MobiDBLite	consensus disorder prediction
187	g10435	12	1884863	1886197	MobiDBLite	consensus disorder prediction
188	g10436	12	1919250	1919742	PANTHER	PROTEIN CBG08539
189	g10436	12	1919250	1919742	Coils	Coil
190	g10436	12	1919250	1919742	PANTHER	RETROVIRAL PROTEASE-RELATED
191	g10438	12	2017747	2020443	MobiDBLite	consensus disorder prediction
192	g10438	12	2017747	2020443	PANTHER	-
193	g10438	12	2017747	2020443	PANTHER	-
194	g10438	12	2017747	2020443	PANTHER	-
195	g10438	12	2017747	2020443	SUPERFAMILY	Ribonuclease H-like
196	g10438	12	2017747	2020443	PANTHER	TRANSPOSASE-RELATED
197	g10438	12	2017747	2020443	PANTHER	TRANSPOSASE-RELATED
198	g10438	12	2017747	2020443	PANTHER	TRANSPOSASE-RELATED
199	g10438	12	2017747	2020443	MobiDBLite	consensus disorder prediction
200	g10440	12	2028628	2028973	Gene3D	-
201	g10440	12	2028628	2028973	PANTHER	OPSIN RH3-RELATED
202	g10440	12	2028628	2028973	PRINTS	Rhodopsin-like GPCR superfamily signature
203	g10440	12	2028628	2028973	PRINTS	Rhodopsin-like GPCR superfamily signature
204	g10440	12	2028628	2028973	ProSiteProfiles	G-protein coupled receptors family 1 profile.
205	g10440	12	2028628	2028973	PANTHER	OPSIN
206	g10440	12	2028628	2028973	SUPERFAMILY	Family A G protein-coupled receptor-like
207	g10441	12	2034950	2038130	Pfam	Pao retrotransposon peptidase
208	g10441	12	2034950	2038130	PANTHER	PROTEIN CBG26950
209	g10441	12	2034950	2038130	PANTHER	RETROTRANSPOSON
210	g10441	12	2034950	2038130	PANTHER	PROTEIN CBG26950
211	g10441	12	2034950	2038130	MobiDBLite	consensus disorder prediction
212	g10441	12	2034950	2038130	PANTHER	RETROTRANSPOSON
213	g10441	12	2034950	2038130	PANTHER	PROTEIN CBG26950
214	g10441	12	2034950	2038130	PANTHER	RETROTRANSPOSON
215	g10443	12	2051544	2056696	MobiDBLite	consensus disorder prediction
216	g10443	12	2051544	2056696	MobiDBLite	consensus disorder prediction
217	g10443	12	2051544	2056696	MobiDBLite	consensus disorder prediction
218	g10443	12	2051544	2056696	MobiDBLite	consensus disorder prediction
219	g10445	12	2071303	2072129	Gene3D	Classic Zinc Finger
220	g10445	12	2071303	2072129	ProSiteProfiles	Zinc finger C2H2 type domain profile.
221	g10445	12	2071303	2072129	SMART	c2h2final6
222	g10445	12	2071303	2072129	SMART	c2h2final6
223	g10446	12	2095950	2096673	PANTHER	ALPHA4GT1-RELATED
224	g10446	12	2095950	2096673	PANTHER	LACTOSYLCERAMIDE 4-ALPHA-GALACTOSYLTRANSFERASE ALPHA- 1,4-GALACTOSYLTRANSFERASE
225	g10446	12	2095950	2096673	Pfam	Glycosyltransferase sugar-binding region containing DXD motif
226	g10446	12	2095950	2096673	SUPERFAMILY	Nucleotide-diphospho-sugar transferases
227	g10446	12	2095950	2096673	Gene3D	-
228	g10447	12	2128720	2130446	PANTHER	-
229	g10447	12	2128720	2130446	Gene3D	-
230	g10447	12	2128720	2130446	PANTHER	TRANSPOSON
231	g10447	12	2128720	2130446	ProSiteProfiles	CENPB-type HTH domain profile.
232	g10447	12	2128720	2130446	Pfam	Tc5 transposase DNA-binding domain
233	g10448	12	2130821	2135096	Coils	Coil
234	g10448	12	2130821	2135096	Coils	Coil
235	g10448	12	2130821	2135096	Coils	Coil
236	g10448	12	2130821	2135096	Gene3D	-
237	g10448	12	2130821	2135096	Coils	Coil
238	g10448	12	2130821	2135096	Coils	Coil
239	g10449	12	2149646	2150147	PANTHER	-
240	g10449	12	2149646	2150147	PANTHER	-
241	g10452	12	2196783	2197527	PANTHER	METHYLTRANSFERASE-LIKE PROTEIN 24
242	g10452	12	2196783	2197527	Gene3D	Vaccinia Virus protein VP39
243	g10452	12	2196783	2197527	PANTHER	-
244	g10452	12	2196783	2197527	SUPERFAMILY	S-adenosyl-L-methionine-dependent methyltransferases
245	g10452	12	2196783	2197527	Pfam	Methyltransferase domain
246	g10453	12	2204549	2206862	MobiDBLite	consensus disorder prediction
247	g10453	12	2204549	2206862	MobiDBLite	consensus disorder prediction
248	g10455	12	2209154	2211869	MobiDBLite	consensus disorder prediction
249	g10455	12	2209154	2211869	MobiDBLite	consensus disorder prediction
250	g10455	12	2209154	2211869	MobiDBLite	consensus disorder prediction
251	g10455	12	2209154	2211869	MobiDBLite	consensus disorder prediction
252	g10456	12	2226513	2227892	PANTHER	RETROTRANSPOSON
253	g10456	12	2226513	2227892	SUPERFAMILY	Ribonuclease H-like
254	g10456	12	2226513	2227892	MobiDBLite	consensus disorder prediction
255	g10456	12	2226513	2227892	PANTHER	PROTEIN CBG26950
256	g10456	12	2226513	2227892	MobiDBLite	consensus disorder prediction
257	g10456	12	2226513	2227892	Pfam	Integrase zinc binding domain
258	g10456	12	2226513	2227892	Pfam	Family of unknown function (DUF5641)
259	g10456	12	2226513	2227892	Gene3D	-
260	g10457	12	2242677	2247429	MobiDBLite	consensus disorder prediction
261	g10457	12	2242677	2247429	MobiDBLite	consensus disorder prediction
262	g10457	12	2242677	2247429	MobiDBLite	consensus disorder prediction
263	g10457	12	2242677	2247429	CDD	retropepsin_like
264	g10457	12	2242677	2247429	PANTHER	PROTEIN CBG26950
265	g10457	12	2242677	2247429	SUPERFAMILY	Ribonuclease H-like
266	g10457	12	2242677	2247429	Pfam	Aspartyl protease
267	g10457	12	2242677	2247429	Pfam	Pao retrotransposon peptidase
268	g10457	12	2242677	2247429	PANTHER	RETROTRANSPOSON
269	g10459	12	2278862	2280957	PANTHER	-
270	g10459	12	2278862	2280957	Pfam	gag-polypeptide of LTR copia-type
271	g10461	12	2308188	2309907	MobiDBLite	consensus disorder prediction
272	g10461	12	2308188	2309907	MobiDBLite	consensus disorder prediction
273	g10461	12	2308188	2309907	PANTHER	-
274	g10461	12	2308188	2309907	CDD	RNase_HI_RT_Ty1
275	g10461	12	2308188	2309907	PANTHER	GAG-POL-RELATED RETROTRANSPOSON
276	g10462	12	2313035	2313898	Coils	Coil
277	g10462	12	2313035	2313898	PANTHER	UNCHARACTERIZED
278	g10462	12	2313035	2313898	Pfam	Protein of unknown function (DUF1759)
279	g10463	12	2318173	2318763	Gene3D	-
280	g10463	12	2318173	2318763	ProSiteProfiles	Integrase catalytic domain profile.
281	g10463	12	2318173	2318763	SUPERFAMILY	Ribonuclease H-like
282	g10464	12	2385299	2388843	Gene3D	-
283	g10464	12	2385299	2388843	Coils	Coil
284	g10464	12	2385299	2388843	Gene3D	Cullin Repeats
285	g10464	12	2385299	2388843	ProSiteProfiles	Cullin family profile.
286	g10464	12	2385299	2388843	Gene3D	-
287	g10464	12	2385299	2388843	SUPERFAMILY	Cullin homology domain
288	g10464	12	2385299	2388843	PANTHER	CULLIN
289	g10464	12	2385299	2388843	Gene3D	-
290	g10464	12	2385299	2388843	SMART	cul_2
291	g10464	12	2385299	2388843	Gene3D	Ring Box Chain A; domain 5
292	g10464	12	2385299	2388843	Pfam	Ubiquitin fusion degradation protein UFD1
293	g10464	12	2385299	2388843	PANTHER	CULLIN-1
294	g10464	12	2385299	2388843	Gene3D	Cullin Repeats
295	g10464	12	2385299	2388843	Pfam	Cullin family
296	g10464	12	2385299	2388843	Gene3D	Cullin Repeats
297	g10464	12	2385299	2388843	SUPERFAMILY	Cullin repeat-like
298	g10464	12	2385299	2388843	Gene3D	Cullin Repeats
299	g10466	12	2397137	2398820	MobiDBLite	consensus disorder prediction
300	g10466	12	2397137	2398820	MobiDBLite	consensus disorder prediction
301	g10466	12	2397137	2398820	MobiDBLite	consensus disorder prediction
302	g10466	12	2397137	2398820	MobiDBLite	consensus disorder prediction
303	g10467	12	2399956	2400896	PANTHER	-
304	g10467	12	2399956	2400896	PANTHER	AGAP000105-PA
305	g10467	12	2399956	2400896	MobiDBLite	consensus disorder prediction
306	g10467	12	2399956	2400896	MobiDBLite	consensus disorder prediction
307	g10468	12	2434217	2444471	MobiDBLite	consensus disorder prediction
308	g10468	12	2434217	2444471	PANTHER	SIN3-HDAC COMPLEX-ASSOCIATED FACTOR,-LIKE-RELATED
309	g10468	12	2434217	2444471	Pfam	Protein of unknown function (DUF 659)
310	g10468	12	2434217	2444471	Gene3D	-
311	g10468	12	2434217	2444471	PANTHER	DNA REPLICATION-RELATED ELEMENT FACTOR, ISOFORM A
312	g10468	12	2434217	2444471	SUPERFAMILY	Hermes dimerisation domain
313	g10468	12	2434217	2444471	Pfam	Galactosyltransferase
314	g10468	12	2434217	2444471	MobiDBLite	consensus disorder prediction
315	g10468	12	2434217	2444471	MobiDBLite	consensus disorder prediction
316	g10468	12	2434217	2444471	SUPERFAMILY	Ribonuclease H-like
317	g10470	12	2476036	2476591	Coils	Coil
318	g10471	12	2485694	2487180	MobiDBLite	consensus disorder prediction
319	g10471	12	2485694	2487180	MobiDBLite	consensus disorder prediction
320	g10471	12	2485694	2487180	Pfam	gag-polypeptide of LTR copia-type
321	g10471	12	2485694	2487180	MobiDBLite	consensus disorder prediction
322	g10471	12	2485694	2487180	MobiDBLite	consensus disorder prediction
323	g10471	12	2485694	2487180	PANTHER	-
324	g10471	12	2485694	2487180	Coils	Coil
325	g10471	12	2485694	2487180	MobiDBLite	consensus disorder prediction
326	g10474	12	2543865	2544640	SMART	ANK_2a
327	g10474	12	2543865	2544640	SMART	ANK_2a
328	g10474	12	2543865	2544640	SMART	ANK_2a
329	g10474	12	2543865	2544640	Gene3D	-
330	g10474	12	2543865	2544640	MobiDBLite	consensus disorder prediction
331	g10474	12	2543865	2544640	Pfam	Ankyrin repeats (3 copies)
332	g10474	12	2543865	2544640	MobiDBLite	consensus disorder prediction
333	g10474	12	2543865	2544640	ProSiteProfiles	Ankyrin repeat profile.
334	g10474	12	2543865	2544640	SUPERFAMILY	Ankyrin repeat
335	g10474	12	2543865	2544640	PANTHER	ANKYRIN REPEAT, PH AND SEC7 DOMAIN CONTAINING PROTEIN SECG-RELATED
336	g10474	12	2543865	2544640	ProSiteProfiles	Ankyrin repeat region circular profile.
337	g10475	12	2577172	2579443	Coils	Coil
338	g10475	12	2577172	2579443	MobiDBLite	consensus disorder prediction
339	g10478	12	2642143	2649133	MobiDBLite	consensus disorder prediction
340	g10478	12	2642143	2649133	Gene3D	-
341	g10478	12	2642143	2649133	PANTHER	EXONUCLEASE, PHAGE-TYPE/RECB, C-TERMINAL DOMAIN-CONTAINING PROTEIN
342	g10478	12	2642143	2649133	MobiDBLite	consensus disorder prediction
343	g10478	12	2642143	2649133	PANTHER	EXONUCLEASE, PHAGE-TYPE/RECB, C-TERMINAL DOMAIN-CONTAINING PROTEIN
344	g10478	12	2642143	2649133	SUPERFAMILY	Restriction endonuclease-like
345	g10478	12	2642143	2649133	Gene3D	-
346	g10478	12	2642143	2649133	Pfam	YqaJ-like viral recombinase domain
347	g10478	12	2642143	2649133	SUPERFAMILY	DNA/RNA polymerases
348	g10478	12	2642143	2649133	MobiDBLite	consensus disorder prediction
349	g10479	12	2660203	2665417	SUPERFAMILY	DNase I-like
350	g10479	12	2660203	2665417	MobiDBLite	consensus disorder prediction
351	g10479	12	2660203	2665417	Pfam	Endonuclease-reverse transcriptase
352	g10479	12	2660203	2665417	Gene3D	Endonuclease/exonuclease/phosphatase
353	g10480	12	2672007	2672250	MobiDBLite	consensus disorder prediction
354	g10480	12	2672007	2672250	MobiDBLite	consensus disorder prediction
355	g10480	12	2672007	2672250	MobiDBLite	consensus disorder prediction
356	g10481	12	2685608	2686612	Coils	Coil
357	g10481	12	2685608	2686612	MobiDBLite	consensus disorder prediction
358	g10481	12	2685608	2686612	MobiDBLite	consensus disorder prediction
359	g10481	12	2685608	2686612	MobiDBLite	consensus disorder prediction
360	g10482	12	2688169	2690409	Pfam	DDE superfamily endonuclease
361	g10482	12	2688169	2690409	PANTHER	SI:DKEY-197C15.6-RELATED
362	g10482	12	2688169	2690409	PANTHER	UNCHARACTERIZED
363	g10484	12	2763448	2772116	PANTHER	-
364	g10484	12	2763448	2772116	PANTHER	-
365	g10484	12	2763448	2772116	Pfam	GAG-pre-integrase domain
366	g10485	12	2776387	2783681	PANTHER	-
367	g10485	12	2776387	2783681	MobiDBLite	consensus disorder prediction
368	g10485	12	2776387	2783681	ProSiteProfiles	CENPB-type HTH domain profile.
369	g10485	12	2776387	2783681	MobiDBLite	consensus disorder prediction
370	g10485	12	2776387	2783681	PANTHER	-
371	g10486	12	2784279	2788677	MobiDBLite	consensus disorder prediction
372	g10486	12	2784279	2788677	MobiDBLite	consensus disorder prediction
373	g10486	12	2784279	2788677	MobiDBLite	consensus disorder prediction
374	g10486	12	2784279	2788677	Coils	Coil
375	g10486	12	2784279	2788677	MobiDBLite	consensus disorder prediction
376	g10486	12	2784279	2788677	MobiDBLite	consensus disorder prediction
377	g10486	12	2784279	2788677	MobiDBLite	consensus disorder prediction
378	g10486	12	2784279	2788677	MobiDBLite	consensus disorder prediction
379	g10490	12	2850707	2854526	Coils	Coil
380	g10490	12	2850707	2854526	Coils	Coil
381	g10490	12	2850707	2854526	Coils	Coil
382	g10490	12	2850707	2854526	Coils	Coil
383	g10490	12	2850707	2854526	Coils	Coil
384	g10490	12	2850707	2854526	MobiDBLite	consensus disorder prediction
385	g10490	12	2850707	2854526	Pfam	Integrase zinc binding domain
386	g10490	12	2850707	2854526	Gene3D	-
387	g10490	12	2850707	2854526	MobiDBLite	consensus disorder prediction
388	g10491	12	2879293	2880732	MobiDBLite	consensus disorder prediction
389	g10491	12	2879293	2880732	MobiDBLite	consensus disorder prediction
390	g10491	12	2879293	2880732	MobiDBLite	consensus disorder prediction
391	g10493	12	2930428	2931779	MobiDBLite	consensus disorder prediction
392	g10493	12	2930428	2931779	MobiDBLite	consensus disorder prediction
393	g10493	12	2930428	2931779	MobiDBLite	consensus disorder prediction
394	g10493	12	2930428	2931779	MobiDBLite	consensus disorder prediction
395	g10494	12	2931808	2934436	Pfam	Reverse transcriptase (RNA-dependent DNA polymerase)
396	g10494	12	2931808	2934436	SUPERFAMILY	DNase I-like
397	g10494	12	2931808	2934436	Pfam	Endonuclease-reverse transcriptase
398	g10494	12	2931808	2934436	ProSiteProfiles	Reverse transcriptase (RT) catalytic domain profile.
399	g10494	12	2931808	2934436	PANTHER	-
400	g10494	12	2931808	2934436	SUPERFAMILY	DNA/RNA polymerases
401	g10494	12	2931808	2934436	CDD	RT_nLTR_like
402	g10494	12	2931808	2934436	Gene3D	Endonuclease/exonuclease/phosphatase
403	g10494	12	2931808	2934436	PANTHER	-
404	g10495	12	2943145	2946848	MobiDBLite	consensus disorder prediction
405	g10495	12	2943145	2946848	MobiDBLite	consensus disorder prediction
406	g10495	12	2943145	2946848	MobiDBLite	consensus disorder prediction
407	g10495	12	2943145	2946848	PANTHER	-
408	g10495	12	2943145	2946848	MobiDBLite	consensus disorder prediction
409	g10495	12	2943145	2946848	PANTHER	-
410	g10495	12	2943145	2946848	MobiDBLite	consensus disorder prediction
411	g10496	12	2960898	2961927	SMART	ANK_2a
412	g10496	12	2960898	2961927	SMART	ANK_2a
413	g10496	12	2960898	2961927	SMART	ANK_2a
414	g10496	12	2960898	2961927	SMART	ANK_2a
415	g10496	12	2960898	2961927	SMART	ANK_2a
416	g10496	12	2960898	2961927	Pfam	Ankyrin repeats (3 copies)
417	g10496	12	2960898	2961927	Pfam	Ankyrin repeats (3 copies)
418	g10496	12	2960898	2961927	ProSiteProfiles	Ankyrin repeat profile.
419	g10496	12	2960898	2961927	Gene3D	-
420	g10496	12	2960898	2961927	Gene3D	-
421	g10496	12	2960898	2961927	ProSiteProfiles	Ankyrin repeat region circular profile.
422	g10496	12	2960898	2961927	SUPERFAMILY	Ankyrin repeat
423	g10496	12	2960898	2961927	ProSiteProfiles	Ankyrin repeat profile.
424	g10496	12	2960898	2961927	PANTHER	ANKYRIN REPEAT AND PROTEIN KINASE DOMAIN-CONTAINING PROTEIN
425	g10496	12	2960898	2961927	PANTHER	ANKYRIN REPEAT AND PROTEIN KINASE DOMAIN-CONTAINING PROTEIN
426	g10497	12	2971564	2973545	PANTHER	TRANSPOSON
427	g10497	12	2971564	2973545	Coils	Coil
428	g10497	12	2971564	2973545	MobiDBLite	consensus disorder prediction
429	g10497	12	2971564	2973545	PANTHER	-
430	g10497	12	2971564	2973545	MobiDBLite	consensus disorder prediction
431	g10497	12	2971564	2973545	Coils	Coil
432	g10499	12	3000189	3003911	PANTHER	TRANSPOSASE-RELATED
433	g10499	12	3000189	3003911	SUPERFAMILY	Ribonuclease H-like
434	g10500	12	3007076	3011476	PANTHER	TRANSPOSASE-RELATED
435	g10500	12	3007076	3011476	PANTHER	TRANSPOSASE-RELATED
436	g10500	12	3007076	3011476	MobiDBLite	consensus disorder prediction
437	g10503	12	3056250	3058128	ProSitePatterns	Zinc finger PHD-type signature.
438	g10503	12	3056250	3058128	MobiDBLite	consensus disorder prediction
439	g10503	12	3056250	3058128	PANTHER	HEH2P
440	g10503	12	3056250	3058128	MobiDBLite	consensus disorder prediction
