# Supplementary material for: Rapid evolution of a large structural polymorphism during a bacterial epidemic
Source: Heredity (Edinb). 2025 Nov 24;135(1):1–12. doi: 10.1038/s41437-025-00812-7 (PMC12811391; doi:10.1038/s41437-025-00812-7)
Supplement: Supplementary file 4 — HDY-25-A0078-s04 [file 41437_2025_812_MOESM4_ESM.csv]

	geneID	contig	startPos	stopPos	model	hitName
1	g4071	23	683616	685082	MobiDBLite	consensus disorder prediction
2	g4071	23	683616	685082	Gene3D	-
3	g4071	23	683616	685082	PANTHER	IP13529P
4	g4071	23	683616	685082	PANTHER	IP13529P
5	g4071	23	683616	685082	MobiDBLite	consensus disorder prediction
6	g4074	23	701470	702629	Pfam	Tumour suppressor protein
7	g4074	23	701470	702629	MobiDBLite	consensus disorder prediction
8	g4074	23	701470	702629	MobiDBLite	consensus disorder prediction
9	g4074	23	701470	702629	PANTHER	BLOC-1-RELATED COMPLEX SUBUNIT 5
10	g4074	23	701470	702629	MobiDBLite	consensus disorder prediction
11	g4075	23	704450	705030	Coils	Coil
12	g4075	23	704450	705030	PANTHER	NUCLEOPORIN P58/P45
13	g4075	23	704450	705030	Pfam	Nucleoporin FG repeated region
14	g4075	23	704450	705030	Gene3D	-
15	g4075	23	704450	705030	MobiDBLite	consensus disorder prediction
16	g4075	23	704450	705030	Coils	Coil
17	g4075	23	704450	705030	MobiDBLite	consensus disorder prediction
18	g4075	23	704450	705030	PANTHER	NUCLEOPORIN P58/P45 NUCLEOPORIN-LIKE PROTEIN 1
19	g4077	23	752244	754411	MobiDBLite	consensus disorder prediction
20	g4077	23	752244	754411	MobiDBLite	consensus disorder prediction
21	g4077	23	752244	754411	PANTHER	FI18240P1-RELATED
22	g4077	23	752244	754411	Pfam	Zona pellucida-like domain
23	g4077	23	752244	754411	PANTHER	GH08941P
24	g4077	23	752244	754411	ProSiteProfiles	ZP domain profile.
25	g4078	23	755175	759688	SMART	serkin_6
26	g4078	23	755175	759688	SUPERFAMILY	Protein kinase-like (PK-like)
27	g4078	23	755175	759688	PANTHER	SER/THR PROTEIN KINASE-TRB
28	g4078	23	755175	759688	Gene3D	Transferase(Phosphotransferase) domain 1
29	g4078	23	755175	759688	PANTHER	TRIBBLES
30	g4078	23	755175	759688	Pfam	Protein kinase domain
31	g4078	23	755175	759688	ProSiteProfiles	Protein kinase domain profile.
32	g4079	23	760154	764209	Coils	Coil
33	g4081	23	807591	808479	SUPERFAMILY	Nqo1 FMN-binding domain-like
34	g4081	23	807591	808479	Gene3D	-
35	g4081	23	807591	808479	ProSitePatterns	Respiratory-chain NADH dehydrogenase 51 Kd subunit signature 2.
36	g4081	23	807591	808479	MobiDBLite	consensus disorder prediction
37	g4081	23	807591	808479	PANTHER	NADH DEHYDROGENASE [UBIQUINONE] FLAVOPROTEIN 1, MITOCHONDRIAL
38	g4081	23	807591	808479	Pfam	NADH-ubiquinone oxidoreductase-F iron-sulfur binding region
39	g4081	23	807591	808479	SUPERFAMILY	Nqo1 middle domain-like
40	g4081	23	807591	808479	Pfam	Respiratory-chain NADH dehydrogenase 51 Kd subunit
41	g4081	23	807591	808479	Gene3D	-
42	g4081	23	807591	808479	SUPERFAMILY	Nqo1C-terminal domain-like
43	g4081	23	807591	808479	SMART	NADH_4Fe_4S_2
44	g4081	23	807591	808479	Pfam	SLBB domain
45	g4081	23	807591	808479	TIGRFAM	nuoF_fam: NADH oxidoreductase (quinone), F subunit
46	g4081	23	807591	808479	ProSitePatterns	Respiratory-chain NADH dehydrogenase 51 Kd subunit signature 1.
47	g4081	23	807591	808479	Gene3D	-
48	g4081	23	807591	808479	PANTHER	NADH-UBIQUINONE OXIDOREDUCTASE FLAVOPROTEIN 1 NDUFV1
49	g4082	23	809735	819070	PIRSF	Tetraspanin
50	g4082	23	809735	819070	PRINTS	Transmembrane four family signature
51	g4082	23	809735	819070	PRINTS	Transmembrane four family signature
52	g4082	23	809735	819070	PRINTS	Transmembrane four family signature
53	g4082	23	809735	819070	PRINTS	Transmembrane four family signature
54	g4082	23	809735	819070	SUPERFAMILY	Tetraspanin
55	g4082	23	809735	819070	CDD	uroplakin_I_like_LEL
56	g4082	23	809735	819070	Gene3D	Tetraspanin
57	g4082	23	809735	819070	PANTHER	FI23944P1-RELATED
58	g4082	23	809735	819070	Pfam	Tetraspanin family
59	g4082	23	809735	819070	PANTHER	TETRASPANIN
60	g4085	23	857041	857874	Pfam	EF-1 guanine nucleotide exchange domain
61	g4085	23	857041	857874	PANTHER	EF-HAND AND COILED-COIL DOMAIN-CONTAINING FAMILY MEMBER
62	g4085	23	857041	857874	SMART	EF1_GNE_2
63	g4085	23	857041	857874	Pfam	Eukaryotic elongation factor 1 beta central acidic region
64	g4085	23	857041	857874	ProSitePatterns	Elongation factor 1 beta/beta'/delta chain signature 2.
65	g4085	23	857041	857874	PANTHER	ELONGATION FACTOR 1-DELTA
66	g4085	23	857041	857874	CDD	EF1B
67	g4085	23	857041	857874	SMART	EF-1_beta_acid_2
68	g4085	23	857041	857874	MobiDBLite	consensus disorder prediction
69	g4085	23	857041	857874	ProSitePatterns	Elongation factor 1 beta/beta'/delta chain signature 1.
70	g4085	23	857041	857874	SUPERFAMILY	eEF-1beta-like
71	g4085	23	857041	857874	Gene3D	-
72	g4085	23	857041	857874	Coils	Coil
73	g4085	23	857041	857874	MobiDBLite	consensus disorder prediction
74	g4086	23	873775	876822	Coils	Coil
75	g4093	23	1035049	1039280	Pfam	DDE superfamily endonuclease
76	g4093	23	1035049	1039280	Pfam	Fringe-like
77	g4093	23	1035049	1039280	PANTHER	GLYCOPROTEIN-N-ACETYLGALACTOSAMINE 3-BETA-GALACTOSYLTRANSFERASE 1
78	g4093	23	1035049	1039280	MobiDBLite	consensus disorder prediction
79	g4093	23	1035049	1039280	Gene3D	-
80	g4093	23	1035049	1039280	Gene3D	-
81	g4093	23	1035049	1039280	PANTHER	BETA1,3-GALACTOSYLTRANSFERASE
82	g4095	23	1068664	1077296	PANTHER	SI:CH211-262H13.3-RELATED-RELATED
83	g4095	23	1068664	1077296	MobiDBLite	consensus disorder prediction
84	g4095	23	1068664	1077296	MobiDBLite	consensus disorder prediction
85	g4095	23	1068664	1077296	MobiDBLite	consensus disorder prediction
86	g4095	23	1068664	1077296	MobiDBLite	consensus disorder prediction
87	g4095	23	1068664	1077296	PANTHER	-
88	g4095	23	1068664	1077296	MobiDBLite	consensus disorder prediction
89	g4095	23	1068664	1077296	MobiDBLite	consensus disorder prediction
90	g4095	23	1068664	1077296	MobiDBLite	consensus disorder prediction
91	g4095	23	1068664	1077296	Pfam	Domain of unknown function (DUF4806)
92	g4097	23	1088842	1091416	SUPERFAMILY	Hermes dimerisation domain
93	g4097	23	1088842	1091416	MobiDBLite	consensus disorder prediction
94	g4099	23	1151547	1152087	Pfam	Annexin
95	g4099	23	1151547	1152087	Pfam	Annexin
96	g4099	23	1151547	1152087	Pfam	Annexin
97	g4099	23	1151547	1152087	Pfam	Annexin
98	g4099	23	1151547	1152087	Gene3D	Annexin
99	g4099	23	1151547	1152087	ProSiteProfiles	Annexin repeat profile.
100	g4099	23	1151547	1152087	ProSiteProfiles	Annexin repeat profile.
101	g4099	23	1151547	1152087	ProSiteProfiles	Annexin repeat profile.
102	g4099	23	1151547	1152087	SMART	annex3
103	g4099	23	1151547	1152087	SMART	annex3
104	g4099	23	1151547	1152087	SMART	annex3
105	g4099	23	1151547	1152087	SMART	annex3
106	g4099	23	1151547	1152087	PRINTS	Annexin family signature
107	g4099	23	1151547	1152087	PRINTS	Annexin family signature
108	g4099	23	1151547	1152087	PRINTS	Annexin family signature
109	g4099	23	1151547	1152087	PRINTS	Annexin family signature
110	g4099	23	1151547	1152087	PRINTS	Annexin family signature
111	g4099	23	1151547	1152087	PRINTS	Annexin family signature
112	g4099	23	1151547	1152087	Gene3D	Annexin
113	g4099	23	1151547	1152087	MobiDBLite	consensus disorder prediction
114	g4099	23	1151547	1152087	PANTHER	ANNEXIN
115	g4099	23	1151547	1152087	Gene3D	Annexin
116	g4099	23	1151547	1152087	ProSitePatterns	Annexin repeat signature.
117	g4099	23	1151547	1152087	SUPERFAMILY	Annexin
118	g4099	23	1151547	1152087	PANTHER	ANNEXIN
119	g4099	23	1151547	1152087	ProSiteProfiles	Annexin repeat profile.
120	g4099	23	1151547	1152087	Gene3D	Annexin
121	g4099	23	1151547	1152087	ProSitePatterns	Annexin repeat signature.
122	g4102	23	1177472	1179921	PANTHER	TRANSPOSASE-RELATED
123	g4102	23	1177472	1179921	Gene3D	-
124	g4102	23	1177472	1179921	Pfam	Peptidase M1 N-terminal domain
125	g4102	23	1177472	1179921	Pfam	GAG-pre-integrase domain
126	g4102	23	1177472	1179921	MobiDBLite	consensus disorder prediction
127	g4102	23	1177472	1179921	MobiDBLite	consensus disorder prediction
128	g4102	23	1177472	1179921	MobiDBLite	consensus disorder prediction
129	g4102	23	1177472	1179921	Gene3D	-
130	g4102	23	1177472	1179921	SUPERFAMILY	Calcium ATPase, transduction domain A
131	g4102	23	1177472	1179921	MobiDBLite	consensus disorder prediction
132	g4102	23	1177472	1179921	Gene3D	-
133	g4102	23	1177472	1179921	SUPERFAMILY	Metallo-dependent phosphatases
134	g4102	23	1177472	1179921	SUPERFAMILY	Leukotriene A4 hydrolase N-terminal domain
135	g4102	23	1177472	1179921	MobiDBLite	consensus disorder prediction
136	g4102	23	1177472	1179921	PRINTS	Apyrase family signature
137	g4102	23	1177472	1179921	PRINTS	Apyrase family signature
138	g4102	23	1177472	1179921	Gene3D	tricorn interacting facor f3 domain
139	g4102	23	1177472	1179921	SUPERFAMILY	Ribonuclease H-like
140	g4102	23	1177472	1179921	MobiDBLite	consensus disorder prediction
141	g4102	23	1177472	1179921	MobiDBLite	consensus disorder prediction
142	g4102	23	1177472	1179921	Pfam	E1-E2 ATPase
143	g4105	23	1190241	1195954	Pfam	Domain of unknown function (DUF4806)
144	g4105	23	1190241	1195954	PANTHER	SI:CH211-262H13.3-RELATED-RELATED
145	g4105	23	1190241	1195954	MobiDBLite	consensus disorder prediction
146	g4105	23	1190241	1195954	PANTHER	-
147	g4109	23	1257864	1258902	Coils	Coil
148	g4109	23	1257864	1258902	PANTHER	IP13529P
149	g4111	23	1293925	1294962	MobiDBLite	consensus disorder prediction
150	g4111	23	1293925	1294962	PANTHER	-
151	g4111	23	1293925	1294962	PANTHER	SI:CH211-196P9.1
152	g4114	23	1390445	1392380	MobiDBLite	consensus disorder prediction
153	g4114	23	1390445	1392380	MobiDBLite	consensus disorder prediction
154	g4114	23	1390445	1392380	MobiDBLite	consensus disorder prediction
155	g4114	23	1390445	1392380	MobiDBLite	consensus disorder prediction
156	g4116	23	1406237	1408593	Coils	Coil
157	g4116	23	1406237	1408593	MobiDBLite	consensus disorder prediction
158	g4116	23	1406237	1408593	MobiDBLite	consensus disorder prediction
159	g4116	23	1406237	1408593	MobiDBLite	consensus disorder prediction
160	g4116	23	1406237	1408593	PANTHER	PARAMYOSIN, LONG FORM
161	g4116	23	1406237	1408593	PANTHER	MYOTONIC DYSTROPHY S/T KINASE-RELATED
162	g4116	23	1406237	1408593	MobiDBLite	consensus disorder prediction
163	g4117	23	1427823	1431967	SMART	SAM_4
164	g4117	23	1427823	1431967	Pfam	SAM domain (Sterile alpha motif)
165	g4117	23	1427823	1431967	SUPERFAMILY	SAM/Pointed domain
166	g4117	23	1427823	1431967	Gene3D	-
167	g4122	23	1499091	1506939	MobiDBLite	consensus disorder prediction
168	g4122	23	1499091	1506939	MobiDBLite	consensus disorder prediction
169	g4122	23	1499091	1506939	MobiDBLite	consensus disorder prediction
170	g4123	23	1520931	1521441	MobiDBLite	consensus disorder prediction
171	g4123	23	1520931	1521441	MobiDBLite	consensus disorder prediction
172	g4123	23	1520931	1521441	MobiDBLite	consensus disorder prediction
173	g4123	23	1520931	1521441	MobiDBLite	consensus disorder prediction
174	g4123	23	1520931	1521441	MobiDBLite	consensus disorder prediction
175	g4123	23	1520931	1521441	PANTHER	TRANSPOSASE-RELATED
176	g4123	23	1520931	1521441	SUPERFAMILY	Ribonuclease H-like
177	g4126	23	1570817	1571560	MobiDBLite	consensus disorder prediction
178	g4126	23	1570817	1571560	MobiDBLite	consensus disorder prediction
179	g4126	23	1570817	1571560	MobiDBLite	consensus disorder prediction
180	g4128	23	1613899	1620480	Pfam	YqaJ-like viral recombinase domain
181	g4128	23	1613899	1620480	Gene3D	-
182	g4128	23	1613899	1620480	PANTHER	EXONUCLEASE, PHAGE-TYPE/RECB, C-TERMINAL DOMAIN-CONTAINING PROTEIN
183	g4128	23	1613899	1620480	SUPERFAMILY	Glucocorticoid receptor-like (DNA-binding domain)
184	g4128	23	1613899	1620480	SMART	THAP_2
185	g4128	23	1613899	1620480	ProSitePatterns	Zinc finger PHD-type signature.
186	g4128	23	1613899	1620480	Gene3D	Zinc/RING finger domain, C3HC4 (zinc finger)
187	g4128	23	1613899	1620480	PANTHER	EXONUCLEASE, PHAGE-TYPE/RECB, C-TERMINAL DOMAIN-CONTAINING PROTEIN
188	g4128	23	1613899	1620480	Pfam	THAP domain
189	g4128	23	1613899	1620480	ProSiteProfiles	Zinc finger THAP-type profile
190	g4128	23	1613899	1620480	SUPERFAMILY	FYVE/PHD zinc finger
191	g4128	23	1613899	1620480	SUPERFAMILY	Restriction endonuclease-like
192	g4129	23	1622828	1624180	Coils	Coil
193	g4129	23	1622828	1624180	PANTHER	THAP DOMAIN PROTEIN
194	g4129	23	1622828	1624180	PANTHER	THAP DOMAIN PROTEIN
195	g4129	23	1622828	1624180	Pfam	DDE superfamily endonuclease
196	g4129	23	1622828	1624180	PANTHER	ZGC:113019
197	g4129	23	1622828	1624180	PANTHER	ZGC:113019
198	g4129	23	1622828	1624180	Pfam	Helix-turn-helix of DDE superfamily endonuclease
199	g4131	23	1717798	1718761	PANTHER	BNAA06G23400D PROTEIN
200	g4131	23	1717798	1718761	PANTHER	SPLICING FACTOR 3B, SUBUNIT 1-RELATED
201	g4132	23	1718818	1721848	PANTHER	EXPRESSED PROTEIN
202	g4132	23	1718818	1721848	PANTHER	-
203	g4134	23	1806481	1806982	PANTHER	EXPRESSED PROTEIN
204	g4134	23	1806481	1806982	PANTHER	-
205	g4137	23	1855225	1856337	MobiDBLite	consensus disorder prediction
206	g4138	23	1860972	1863012	Pfam	Family of unknown function (DUF5641)
207	g4138	23	1860972	1863012	PANTHER	RETROTRANSPOSON
208	g4138	23	1860972	1863012	PANTHER	PROTEIN CBG26950
209	g4140	23	1877466	1878212	SMART	Tubulin_C_4
210	g4140	23	1877466	1878212	CDD	gamma_tubulin
211	g4140	23	1877466	1878212	Pfam	Tubulin/FtsZ family, GTPase domain
212	g4140	23	1877466	1878212	SMART	Tubulin_4
213	g4140	23	1877466	1878212	PRINTS	Tubulin signature
214	g4140	23	1877466	1878212	PRINTS	Tubulin signature
215	g4140	23	1877466	1878212	PRINTS	Tubulin signature
216	g4140	23	1877466	1878212	PRINTS	Tubulin signature
217	g4140	23	1877466	1878212	PRINTS	Tubulin signature
218	g4140	23	1877466	1878212	PRINTS	Tubulin signature
219	g4140	23	1877466	1878212	PRINTS	Tubulin signature
220	g4140	23	1877466	1878212	PRINTS	Tubulin signature
221	g4140	23	1877466	1878212	PRINTS	Tubulin signature
222	g4140	23	1877466	1878212	ProSitePatterns	Tubulin subunits alpha, beta, and gamma signature.
223	g4140	23	1877466	1878212	SUPERFAMILY	Tubulin nucleotide-binding domain-like
224	g4140	23	1877466	1878212	SUPERFAMILY	Tubulin C-terminal domain-like
225	g4140	23	1877466	1878212	Gene3D	Tubulin/FtsZ, GTPase domain
226	g4140	23	1877466	1878212	Gene3D	-
227	g4140	23	1877466	1878212	Pfam	Tubulin C-terminal domain
228	g4140	23	1877466	1878212	PRINTS	Gamma-tubulin signature
229	g4140	23	1877466	1878212	PRINTS	Gamma-tubulin signature
230	g4140	23	1877466	1878212	PRINTS	Gamma-tubulin signature
231	g4140	23	1877466	1878212	PRINTS	Gamma-tubulin signature
232	g4140	23	1877466	1878212	PRINTS	Gamma-tubulin signature
233	g4140	23	1877466	1878212	PRINTS	Gamma-tubulin signature
234	g4140	23	1877466	1878212	PRINTS	Gamma-tubulin signature
235	g4140	23	1877466	1878212	PRINTS	Gamma-tubulin signature
236	g4140	23	1877466	1878212	PANTHER	TUBULIN GAMMA-2 CHAIN
237	g4140	23	1877466	1878212	Gene3D	Helix hairpin bin
238	g4140	23	1877466	1878212	PANTHER	TUBULIN
239	g4141	23	1925046	1925682	MobiDBLite	consensus disorder prediction
240	g4141	23	1925046	1925682	ProSitePatterns	Zinc finger C2H2 type domain signature.
241	g4141	23	1925046	1925682	MobiDBLite	consensus disorder prediction
242	g4141	23	1925046	1925682	MobiDBLite	consensus disorder prediction
243	g4141	23	1925046	1925682	Gene3D	SAP domain
244	g4141	23	1925046	1925682	MobiDBLite	consensus disorder prediction
245	g4141	23	1925046	1925682	MobiDBLite	consensus disorder prediction
246	g4141	23	1925046	1925682	SMART	c2h2final6
247	g4141	23	1925046	1925682	SMART	c2h2final6
248	g4141	23	1925046	1925682	SMART	c2h2final6
249	g4141	23	1925046	1925682	SMART	c2h2final6
250	g4141	23	1925046	1925682	SMART	c2h2final6
251	g4141	23	1925046	1925682	SMART	c2h2final6
252	g4141	23	1925046	1925682	MobiDBLite	consensus disorder prediction
253	g4141	23	1925046	1925682	MobiDBLite	consensus disorder prediction
254	g4141	23	1925046	1925682	MobiDBLite	consensus disorder prediction
255	g4141	23	1925046	1925682	ProSitePatterns	Zinc finger C2H2 type domain signature.
256	g4141	23	1925046	1925682	MobiDBLite	consensus disorder prediction
257	g4141	23	1925046	1925682	MobiDBLite	consensus disorder prediction
258	g4141	23	1925046	1925682	Pfam	SAP domain
259	g4141	23	1925046	1925682	MobiDBLite	consensus disorder prediction
260	g4141	23	1925046	1925682	MobiDBLite	consensus disorder prediction
261	g4141	23	1925046	1925682	MobiDBLite	consensus disorder prediction
262	g4141	23	1925046	1925682	MobiDBLite	consensus disorder prediction
263	g4141	23	1925046	1925682	MobiDBLite	consensus disorder prediction
264	g4141	23	1925046	1925682	ProSiteProfiles	Zinc finger C2H2 type domain profile.
265	g4141	23	1925046	1925682	ProSiteProfiles	Zinc finger C2H2 type domain profile.
266	g4141	23	1925046	1925682	ProSiteProfiles	SAP motif profile.
267	g4141	23	1925046	1925682	ProSitePatterns	Zinc finger C2H2 type domain signature.
268	g4141	23	1925046	1925682	SUPERFAMILY	SAP domain
269	g4141	23	1925046	1925682	MobiDBLite	consensus disorder prediction
270	g4141	23	1925046	1925682	MobiDBLite	consensus disorder prediction
271	g4141	23	1925046	1925682	SMART	sap_9
272	g4141	23	1925046	1925682	MobiDBLite	consensus disorder prediction
273	g4141	23	1925046	1925682	MobiDBLite	consensus disorder prediction
274	g4141	23	1925046	1925682	PANTHER	TRANSCRIPTION FACTOR CASTOR PROTEIN MING -RELATED
275	g4141	23	1925046	1925682	MobiDBLite	consensus disorder prediction
276	g4141	23	1925046	1925682	ProSiteProfiles	Zinc finger C2H2 type domain profile.
277	g4141	23	1925046	1925682	ProSitePatterns	Zinc finger C2H2 type domain signature.
278	g4149	23	2065244	2065866	Coils	Coil
279	g4149	23	2065244	2065866	Coils	Coil
280	g4149	23	2065244	2065866	PANTHER	-
281	g4151	23	2217973	2218446	PANTHER	IP13529P
282	g4152	23	2233465	2234131	Pfam	FLYWCH zinc finger domain
283	g4152	23	2233465	2234131	PANTHER	-
284	g4152	23	2233465	2234131	Pfam	MULE transposase domain
285	g4152	23	2233465	2234131	Gene3D	-
286	g4152	23	2233465	2234131	PANTHER	PROTEIN CBG17457
287	g4153	23	2239152	2240790	MobiDBLite	consensus disorder prediction
288	g4153	23	2239152	2240790	MobiDBLite	consensus disorder prediction
289	g4153	23	2239152	2240790	MobiDBLite	consensus disorder prediction
290	g4154	23	2240830	2242975	MobiDBLite	consensus disorder prediction
291	g4154	23	2240830	2242975	Gene3D	-
292	g4154	23	2240830	2242975	MobiDBLite	consensus disorder prediction
293	g4154	23	2240830	2242975	PANTHER	-
294	g4154	23	2240830	2242975	PANTHER	-
295	g4154	23	2240830	2242975	MobiDBLite	consensus disorder prediction
296	g4154	23	2240830	2242975	MobiDBLite	consensus disorder prediction
297	g4154	23	2240830	2242975	MobiDBLite	consensus disorder prediction
298	g4154	23	2240830	2242975	MobiDBLite	consensus disorder prediction
299	g4154	23	2240830	2242975	MobiDBLite	consensus disorder prediction
300	g4154	23	2240830	2242975	PANTHER	PROTEIN CBG17457
301	g4154	23	2240830	2242975	PANTHER	PROTEIN CBG17457
302	g4155	23	2255118	2257113	PANTHER	-
303	g4155	23	2255118	2257113	PANTHER	-
304	g4156	23	2257875	2258466	ProSitePatterns	Zinc finger RING-type signature.
305	g4156	23	2257875	2258466	PANTHER	PROTEIN CBG17457
306	g4156	23	2257875	2258466	MobiDBLite	consensus disorder prediction
307	g4156	23	2257875	2258466	MobiDBLite	consensus disorder prediction
308	g4156	23	2257875	2258466	Pfam	FLYWCH zinc finger domain
309	g4156	23	2257875	2258466	MobiDBLite	consensus disorder prediction
310	g4156	23	2257875	2258466	Pfam	MULE transposase domain
311	g4156	23	2257875	2258466	Gene3D	-
312	g4156	23	2257875	2258466	PANTHER	-
313	g4156	23	2257875	2258466	MobiDBLite	consensus disorder prediction
314	g4156	23	2257875	2258466	MobiDBLite	consensus disorder prediction
315	g4156	23	2257875	2258466	Gene3D	Zinc/RING finger domain, C3HC4 (zinc finger)
316	g4158	23	2280634	2286219	Pfam	Transposase protein
317	g4161	23	2313594	2314296	MobiDBLite	consensus disorder prediction
318	g4161	23	2313594	2314296	MobiDBLite	consensus disorder prediction
319	g4162	23	2355440	2356660	ProSiteProfiles	Ankyrin repeat region circular profile.
320	g4162	23	2355440	2356660	ProSiteProfiles	Ankyrin repeat profile.
321	g4162	23	2355440	2356660	PRINTS	Ankyrin repeat signature
322	g4162	23	2355440	2356660	PRINTS	Ankyrin repeat signature
323	g4162	23	2355440	2356660	ProSiteProfiles	Ankyrin repeat profile.
324	g4162	23	2355440	2356660	SUPERFAMILY	Ankyrin repeat
325	g4162	23	2355440	2356660	PANTHER	ANKYRIN REPEAT AND SOCS BOX CONTAINING 13
326	g4162	23	2355440	2356660	PANTHER	SOWAH (DROSOPHILA) HOMOLOG
327	g4162	23	2355440	2356660	Pfam	Ankyrin repeats (3 copies)
328	g4162	23	2355440	2356660	ProSiteProfiles	Ankyrin repeat profile.
329	g4162	23	2355440	2356660	SMART	ANK_2a
330	g4162	23	2355440	2356660	SMART	ANK_2a
331	g4162	23	2355440	2356660	SMART	ANK_2a
332	g4162	23	2355440	2356660	SMART	ANK_2a
333	g4162	23	2355440	2356660	SMART	ANK_2a
334	g4162	23	2355440	2356660	Gene3D	-
335	g4162	23	2355440	2356660	Pfam	Ankyrin repeats (many copies)
336	g4162	23	2355440	2356660	Pfam	Ankyrin repeat
337	g4162	23	2355440	2356660	ProSiteProfiles	Ankyrin repeat profile.
338	g4166	23	2396583	2396882	ProSiteProfiles	RWD domain profile.
339	g4166	23	2396583	2396882	Gene3D	Ubiquitin Conjugating Enzyme
340	g4166	23	2396583	2396882	PANTHER	RBR FAMILY RING FINGER AND IBR DOMAIN-CONTAINING
341	g4166	23	2396583	2396882	ProSiteProfiles	TRIAD supradomain profile.
342	g4166	23	2396583	2396882	Pfam	RWD domain
343	g4166	23	2396583	2396882	PANTHER	E3 UBIQUITIN-PROTEIN LIGASE RNF14
344	g4166	23	2396583	2396882	SUPERFAMILY	UBC-like
345	g4166	23	2396583	2396882	PANTHER	RBR FAMILY RING FINGER AND IBR DOMAIN-CONTAINING
346	g4166	23	2396583	2396882	PANTHER	E3 UBIQUITIN-PROTEIN LIGASE RNF14
347	g4166	23	2396583	2396882	Gene3D	Zinc/RING finger domain, C3HC4 (zinc finger)
348	g4166	23	2396583	2396882	SUPERFAMILY	RING/U-box
349	g4166	23	2396583	2396882	SMART	RWD2001b
350	g4167	23	2399625	2402442	MobiDBLite	consensus disorder prediction
351	g4167	23	2399625	2402442	MobiDBLite	consensus disorder prediction
352	g4167	23	2399625	2402442	MobiDBLite	consensus disorder prediction
353	g4167	23	2399625	2402442	MobiDBLite	consensus disorder prediction
354	g4167	23	2399625	2402442	Coils	Coil
355	g4167	23	2399625	2402442	MobiDBLite	consensus disorder prediction
356	g4169	23	2414168	2420596	MobiDBLite	consensus disorder prediction
357	g4169	23	2414168	2420596	PANTHER	TRANSPOSASE-RELATED
358	g4169	23	2414168	2420596	MobiDBLite	consensus disorder prediction
359	g4169	23	2414168	2420596	SUPERFAMILY	Ribonuclease H-like
360	g4171	23	2433388	2434075	PANTHER	ARP2/3 COMPLEX 34 KDA SUBUNIT
361	g4171	23	2433388	2434075	Pfam	Arp2/3 complex, 34 kD subunit p34-Arc
362	g4171	23	2433388	2434075	Gene3D	-
363	g4171	23	2433388	2434075	Gene3D	-
364	g4171	23	2433388	2434075	PANTHER	ACTIN-RELATED PROTEIN 2/3 COMPLEX SUBUNIT 2
365	g4171	23	2433388	2434075	SUPERFAMILY	Arp2/3 complex subunits
366	g4171	23	2433388	2434075	SUPERFAMILY	Arp2/3 complex subunits
367	g4172	23	2439119	2443954	PANTHER	PEPTIDYLPROLYL ISOMERASE
368	g4172	23	2439119	2443954	Pfam	FKBP-type peptidyl-prolyl cis-trans isomerase
369	g4172	23	2439119	2443954	PANTHER	PEPTIDYL-PROLYL CIS-TRANS ISOMERASE
370	g4172	23	2439119	2443954	ProSiteProfiles	FKBP-type peptidyl-prolyl cis-trans isomerase domain profile.
371	g4172	23	2439119	2443954	SUPERFAMILY	FKBP-like
372	g4172	23	2439119	2443954	Gene3D	-
373	g4177	23	2518084	2520608	Coils	Coil
374	g4177	23	2518084	2520608	Coils	Coil
375	g4177	23	2518084	2520608	Coils	Coil
376	g4177	23	2518084	2520608	Coils	Coil
377	g4177	23	2518084	2520608	Coils	Coil
378	g4177	23	2518084	2520608	Coils	Coil
379	g4177	23	2518084	2520608	Coils	Coil
380	g4180	23	2601057	2601860	PANTHER	-
381	g4180	23	2601057	2601860	Pfam	gag-polypeptide of LTR copia-type
382	g4180	23	2601057	2601860	MobiDBLite	consensus disorder prediction
383	g4181	23	2607859	2609088	PANTHER	EG:EG0003.4 PROTEIN-RELATED
384	g4181	23	2607859	2609088	PANTHER	EG:EG0003.4 PROTEIN-RELATED
385	g4181	23	2607859	2609088	SUPERFAMILY	UDP-Glycosyltransferase/glycogen phosphorylase
386	g4182	23	2609437	2611138	Coils	Coil
387	g4182	23	2609437	2611138	Coils	Coil
388	g4182	23	2609437	2611138	MobiDBLite	consensus disorder prediction
389	g4182	23	2609437	2611138	MobiDBLite	consensus disorder prediction
390	g4183	23	2636328	2646784	SUPERFAMILY	Immunoglobulin
391	g4183	23	2636328	2646784	Gene3D	Immunoglobulins
392	g4183	23	2636328	2646784	SUPERFAMILY	Immunoglobulin
393	g4183	23	2636328	2646784	PANTHER	NEURONAL IGCAM
394	g4183	23	2636328	2646784	CDD	FN3
395	g4183	23	2636328	2646784	Gene3D	Immunoglobulins
396	g4183	23	2636328	2646784	Gene3D	Immunoglobulins
397	g4183	23	2636328	2646784	SMART	igc2_5
398	g4183	23	2636328	2646784	SMART	igc2_5
399	g4183	23	2636328	2646784	ProSiteProfiles	Fibronectin type-III domain profile.
400	g4183	23	2636328	2646784	ProSiteProfiles	Ig-like domain profile.
401	g4183	23	2636328	2646784	SUPERFAMILY	Fibronectin type III
402	g4183	23	2636328	2646784	CDD	FN3
403	g4183	23	2636328	2646784	Pfam	Immunoglobulin domain
404	g4183	23	2636328	2646784	ProSiteProfiles	Fibronectin type-III domain profile.
405	g4183	23	2636328	2646784	CDD	Ig
406	g4183	23	2636328	2646784	SMART	IG_3c
407	g4183	23	2636328	2646784	SMART	IG_3c
408	g4183	23	2636328	2646784	Pfam	DB module
409	g4183	23	2636328	2646784	PANTHER	TITIN
410	g4185	23	2676560	2677231	MobiDBLite	consensus disorder prediction
411	g4185	23	2676560	2677231	MobiDBLite	consensus disorder prediction
412	g4185	23	2676560	2677231	MobiDBLite	consensus disorder prediction
413	g4185	23	2676560	2677231	MobiDBLite	consensus disorder prediction
414	g4187	23	2688948	2691190	Gene3D	-
415	g4187	23	2688948	2691190	SUPERFAMILY	Nucleic acid-binding proteins
416	g4189	23	2742241	2750442	PANTHER	-
417	g4189	23	2742241	2750442	MobiDBLite	consensus disorder prediction
418	g4189	23	2742241	2750442	PANTHER	SI:CH211-262H13.3-RELATED-RELATED
419	g4193	23	2801141	2801675	Pfam	GAG-pre-integrase domain
420	g4193	23	2801141	2801675	Pfam	gag-polypeptide of LTR copia-type
421	g4193	23	2801141	2801675	PANTHER	-
422	g4194	23	2809034	2809592	SUPERFAMILY	Nucleic acid-binding proteins
423	g4194	23	2809034	2809592	Gene3D	-
424	g4195	23	2831798	2833541	MobiDBLite	consensus disorder prediction
425	g4195	23	2831798	2833541	MobiDBLite	consensus disorder prediction
426	g4195	23	2831798	2833541	MobiDBLite	consensus disorder prediction
427	g4195	23	2831798	2833541	MobiDBLite	consensus disorder prediction
428	g4197	23	2847757	2852278	MobiDBLite	consensus disorder prediction
429	g4197	23	2847757	2852278	PANTHER	-
430	g4197	23	2847757	2852278	MobiDBLite	consensus disorder prediction
431	g4197	23	2847757	2852278	MobiDBLite	consensus disorder prediction
432	g4197	23	2847757	2852278	MobiDBLite	consensus disorder prediction
433	g4197	23	2847757	2852278	Pfam	gag-polypeptide of LTR copia-type
434	g4197	23	2847757	2852278	PANTHER	AGAP000105-PA
435	g4199	23	2866220	2866935	Pfam	Annexin
436	g4199	23	2866220	2866935	Pfam	Annexin
437	g4199	23	2866220	2866935	Pfam	Annexin
438	g4199	23	2866220	2866935	Pfam	Annexin
439	g4199	23	2866220	2866935	ProSitePatterns	Annexin repeat signature.
440	g4199	23	2866220	2866935	Gene3D	Annexin
441	g4199	23	2866220	2866935	ProSiteProfiles	Annexin repeat profile.
442	g4199	23	2866220	2866935	Gene3D	Annexin
443	g4199	23	2866220	2866935	PANTHER	ANNEXIN B11
444	g4199	23	2866220	2866935	SUPERFAMILY	Annexin
445	g4199	23	2866220	2866935	PRINTS	Annexin family signature
446	g4199	23	2866220	2866935	PRINTS	Annexin family signature
447	g4199	23	2866220	2866935	PRINTS	Annexin family signature
448	g4199	23	2866220	2866935	PRINTS	Annexin family signature
449	g4199	23	2866220	2866935	PRINTS	Annexin family signature
450	g4199	23	2866220	2866935	PRINTS	Annexin family signature
451	g4199	23	2866220	2866935	ProSiteProfiles	Annexin repeat profile.
452	g4199	23	2866220	2866935	PANTHER	ANNEXIN
453	g4199	23	2866220	2866935	Gene3D	Annexin
454	g4199	23	2866220	2866935	Gene3D	Annexin
455	g4199	23	2866220	2866935	SMART	annex3
456	g4199	23	2866220	2866935	SMART	annex3
457	g4199	23	2866220	2866935	SMART	annex3
458	g4199	23	2866220	2866935	SMART	annex3
459	g4199	23	2866220	2866935	ProSiteProfiles	Annexin repeat profile.
460	g4199	23	2866220	2866935	ProSiteProfiles	Annexin repeat profile.
461	g4203	23	2930618	2931599	ProSiteProfiles	Rad50 zinc-hook domain profile.
462	g4203	23	2930618	2931599	Coils	Coil
463	g4203	23	2930618	2931599	Gene3D	-
464	g4203	23	2930618	2931599	Coils	Coil
465	g4203	23	2930618	2931599	Pfam	Putative exonuclease SbcCD, C subunit
466	g4203	23	2930618	2931599	SUPERFAMILY	P-loop containing nucleoside triphosphate hydrolases
467	g4203	23	2930618	2931599	Coils	Coil
468	g4203	23	2930618	2931599	SUPERFAMILY	Tropomyosin
469	g4203	23	2930618	2931599	Coils	Coil
470	g4203	23	2930618	2931599	Gene3D	-
471	g4203	23	2930618	2931599	Coils	Coil
472	g4203	23	2930618	2931599	Coils	Coil
473	g4203	23	2930618	2931599	Coils	Coil
474	g4203	23	2930618	2931599	Coils	Coil
475	g4203	23	2930618	2931599	PANTHER	RAD50
476	g4203	23	2930618	2931599	CDD	ABC_Rad50
477	g4203	23	2930618	2931599	Coils	Coil
478	g4203	23	2930618	2931599	Coils	Coil
479	g4203	23	2930618	2931599	Coils	Coil
480	g4203	23	2930618	2931599	Coils	Coil
481	g4203	23	2930618	2931599	Coils	Coil
482	g4203	23	2930618	2931599	TIGRFAM	rad50: rad50
483	g4203	23	2930618	2931599	Coils	Coil
484	g4205	23	3020476	3021104	PANTHER	-
485	g4205	23	3020476	3021104	PANTHER	AGAP000105-PA
486	g4206	23	3022034	3022889	PANTHER	-
487	g4206	23	3022034	3022889	PANTHER	AGAP000105-PA
488	g4206	23	3022034	3022889	MobiDBLite	consensus disorder prediction
489	g4208	23	3059418	3059700	SUPERFAMILY	Ribonuclease H-like
490	g4208	23	3059418	3059700	PANTHER	TRANSPOSASE-RELATED
491	g4208	23	3059418	3059700	PANTHER	TRANSPOSASE-RELATED
492	g4209	23	3094358	3098418	Coils	Coil
493	g4209	23	3094358	3098418	PANTHER	SIN3-HDAC COMPLEX-ASSOCIATED FACTOR,-LIKE-RELATED
494	g4209	23	3094358	3098418	SUPERFAMILY	Ribonuclease H-like
495	g4209	23	3094358	3098418	MobiDBLite	consensus disorder prediction
496	g4209	23	3094358	3098418	PANTHER	DNA REPLICATION-RELATED ELEMENT FACTOR, ISOFORM A
497	g4209	23	3094358	3098418	Coils	Coil
498	g4214	23	3122129	3122648	MobiDBLite	consensus disorder prediction
499	g4214	23	3122129	3122648	SUPERFAMILY	Ribonuclease H-like
500	g4214	23	3122129	3122648	MobiDBLite	consensus disorder prediction
501	g4214	23	3122129	3122648	PANTHER	TRANSPOSASE-RELATED
502	g4214	23	3122129	3122648	PANTHER	TRANSPOSASE-RELATED
503	g4218	23	3281352	3281994	SUPERFAMILY	Ribonuclease H-like
504	g4218	23	3281352	3281994	Coils	Coil
505	g4219	23	3287583	3288003	PANTHER	REVERSE TRANSCRIPTASES
506	g4219	23	3287583	3288003	CDD	RT_nLTR_like
507	g4219	23	3287583	3288003	CDD	Rnase_HI_RT_non_LTR
508	g4219	23	3287583	3288003	SUPERFAMILY	DNase I-like
509	g4219	23	3287583	3288003	ProSiteProfiles	RNase H domain profile.
510	g4219	23	3287583	3288003	Pfam	Reverse transcriptase (RNA-dependent DNA polymerase)
511	g4219	23	3287583	3288003	PANTHER	-
512	g4219	23	3287583	3288003	Pfam	Endonuclease-reverse transcriptase
513	g4219	23	3287583	3288003	SUPERFAMILY	Ribonuclease H-like
514	g4219	23	3287583	3288003	Coils	Coil
515	g4219	23	3287583	3288003	Pfam	RNase H
516	g4219	23	3287583	3288003	SUPERFAMILY	DNA/RNA polymerases
517	g4219	23	3287583	3288003	Gene3D	Endonuclease/exonuclease/phosphatase
518	g4219	23	3287583	3288003	Gene3D	-
519	g4219	23	3287583	3288003	ProSiteProfiles	Reverse transcriptase (RT) catalytic domain profile.
520	g4220	23	3315679	3316408	SUPERFAMILY	Ribonuclease H-like
521	g4221	23	3338530	3339136	SUPERFAMILY	Ribonuclease H-like
522	g4222	23	3344226	3345954	PANTHER	-
523	g4222	23	3344226	3345954	MobiDBLite	consensus disorder prediction
524	g4222	23	3344226	3345954	PANTHER	AGAP000105-PA
525	g4227	23	3540722	3541037	Coils	Coil
526	g4227	23	3540722	3541037	MobiDBLite	consensus disorder prediction
527	g4227	23	3540722	3541037	MobiDBLite	consensus disorder prediction
528	g4231	23	3574733	3575609	SUPERFAMILY	POZ domain
529	g4231	23	3574733	3575609	Pfam	BTB And C-terminal Kelch
530	g4231	23	3574733	3575609	SMART	BTB_4
531	g4231	23	3574733	3575609	Gene3D	-
532	g4231	23	3574733	3575609	MobiDBLite	consensus disorder prediction
533	g4231	23	3574733	3575609	Gene3D	Potassium Channel Kv1.1; Chain A
534	g4231	23	3574733	3575609	ProSiteProfiles	BTB domain profile.
535	g4231	23	3574733	3575609	MobiDBLite	consensus disorder prediction
536	g4231	23	3574733	3575609	MobiDBLite	consensus disorder prediction
537	g4231	23	3574733	3575609	Pfam	BTB/POZ domain
538	g4231	23	3574733	3575609	PANTHER	LUTE, ISOFORM D
539	g4231	23	3574733	3575609	PANTHER	BTB/POZ DOMAIN-CONTAINING
540	g4231	23	3574733	3575609	SMART	BACK_2
541	g4232	23	3575731	3576670	ProSiteProfiles	Trp-Asp (WD) repeats profile.
542	g4232	23	3575731	3576670	ProSitePatterns	Trp-Asp (WD) repeats signature.
543	g4232	23	3575731	3576670	ProSiteProfiles	Trp-Asp (WD) repeats profile.
544	g4232	23	3575731	3576670	PANTHER	WD40 REPEAT FAMILY
545	g4232	23	3575731	3576670	ProSiteProfiles	Trp-Asp (WD) repeats profile.
546	g4232	23	3575731	3576670	ProSiteProfiles	Trp-Asp (WD) repeats profile.
547	g4232	23	3575731	3576670	Gene3D	-
548	g4232	23	3575731	3576670	PRINTS	G protein beta WD-40 repeat signature
549	g4232	23	3575731	3576670	PRINTS	G protein beta WD-40 repeat signature
550	g4232	23	3575731	3576670	PRINTS	G protein beta WD-40 repeat signature
551	g4232	23	3575731	3576670	Pfam	Histone-binding protein RBBP4 or subunit C of CAF1 complex
552	g4232	23	3575731	3576670	Pfam	WD domain, G-beta repeat
553	g4232	23	3575731	3576670	Pfam	WD domain, G-beta repeat
554	g4232	23	3575731	3576670	Pfam	WD domain, G-beta repeat
555	g4232	23	3575731	3576670	Pfam	WD domain, G-beta repeat
556	g4232	23	3575731	3576670	Pfam	WD domain, G-beta repeat
557	g4232	23	3575731	3576670	PANTHER	HISTONE-BINDING PROTEIN RBBP7
558	g4232	23	3575731	3576670	ProSitePatterns	Trp-Asp (WD) repeats signature.
559	g4232	23	3575731	3576670	ProSitePatterns	Trp-Asp (WD) repeats signature.
560	g4232	23	3575731	3576670	ProSiteProfiles	Trp-Asp (WD) repeats profile.
561	g4232	23	3575731	3576670	ProSiteProfiles	Trp-Asp (WD) repeats circular profile.
562	g4232	23	3575731	3576670	SMART	WD40_4
563	g4232	23	3575731	3576670	SMART	WD40_4
564	g4232	23	3575731	3576670	SMART	WD40_4
565	g4232	23	3575731	3576670	SMART	WD40_4
566	g4232	23	3575731	3576670	SMART	WD40_4
567	g4232	23	3575731	3576670	SMART	WD40_4
568	g4232	23	3575731	3576670	SUPERFAMILY	WD40 repeat-like
569	g4233	23	3578830	3585067	Coils	Coil
570	g4233	23	3578830	3585067	Coils	Coil
571	g4233	23	3578830	3585067	MobiDBLite	consensus disorder prediction
572	g4233	23	3578830	3585067	PANTHER	SI:DKEY-187J14.7-RELATED
573	g4233	23	3578830	3585067	Gene3D	-
574	g4233	23	3578830	3585067	SUPERFAMILY	P-loop containing nucleoside triphosphate hydrolases
575	g4233	23	3578830	3585067	PANTHER	SECA INNER MEMBRANE COMPONENT OF SEC PROTEIN SECRETION SYSTEM
576	g4233	23	3578830	3585067	Gene3D	-
577	g4233	23	3578830	3585067	Gene3D	-
578	g4233	23	3578830	3585067	PANTHER	SECA INNER MEMBRANE COMPONENT OF SEC PROTEIN SECRETION SYSTEM
579	g4233	23	3578830	3585067	SMART	SecA_DEAD_2
580	g4233	23	3578830	3585067	PANTHER	SI:DKEY-187J14.7-RELATED
581	g4233	23	3578830	3585067	Coils	Coil
582	g4233	23	3578830	3585067	Coils	Coil
583	g4233	23	3578830	3585067	SUPERFAMILY	Pre-protein crosslinking domain of SecA
584	g4233	23	3578830	3585067	Gene3D	-
585	g4233	23	3578830	3585067	ProSiteProfiles	SecA family profile.
586	g4233	23	3578830	3585067	SUPERFAMILY	P-loop containing nucleoside triphosphate hydrolases
587	g4233	23	3578830	3585067	Pfam	SecA preprotein cross-linking domain
588	g4233	23	3578830	3585067	Pfam	SecA DEAD-like domain
589	g4233	23	3578830	3585067	Coils	Coil
590	g4234	23	3605484	3614080	Gene3D	-
591	g4234	23	3605484	3614080	Gene3D	-
592	g4234	23	3605484	3614080	ProSitePatterns	EF-hand calcium-binding domain.
593	g4234	23	3605484	3614080	Pfam	EF-hand domain pair
594	g4234	23	3605484	3614080	PANTHER	EF-HAND CALCIUM-BINDING DOMAIN CONTAINING PROTEIN
595	g4234	23	3605484	3614080	ProSiteProfiles	EF-hand calcium-binding domain profile.
596	g4234	23	3605484	3614080	SUPERFAMILY	EF-hand
597	g4234	23	3605484	3614080	ProSiteProfiles	EF-hand calcium-binding domain profile.
598	g4234	23	3605484	3614080	ProSiteProfiles	EF-hand calcium-binding domain profile.
599	g4234	23	3605484	3614080	ProSiteProfiles	EF-hand calcium-binding domain profile.
600	g4234	23	3605484	3614080	PANTHER	CALCYPHOSINE LIKE
601	g4237	23	3638891	3639347	Coils	Coil
602	g4239	23	3644810	3645328	SUPERFAMILY	Ribosomal protein L11, C-terminal domain
603	g4239	23	3644810	3645328	ProSitePatterns	Ribosomal protein L11 signature.
604	g4239	23	3644810	3645328	PANTHER	-
605	g4239	23	3644810	3645328	Pfam	Ribosomal protein L11, N-terminal domain
606	g4239	23	3644810	3645328	PANTHER	60S RIBOSOMAL PROTEIN L12
607	g4239	23	3644810	3645328	Gene3D	-
608	g4239	23	3644810	3645328	SMART	rl11c
609	g4239	23	3644810	3645328	CDD	Ribosomal_L11
610	g4239	23	3644810	3645328	Gene3D	-
611	g4239	23	3644810	3645328	Pfam	Ribosomal protein L11, RNA binding domain
612	g4239	23	3644810	3645328	SUPERFAMILY	Ribosomal L11/L12e N-terminal domain
